# Supplementary material for: Identification of differentially expressed genes associated with the pathogenesis of gastric cancer by bioinformatics analysis
Source: BMC Med Genomics. 2023 Dec 1;16:311. doi: 10.1186/s12920-023-01720-7 (PMC10690994; doi:10.1186/s12920-023-01720-7)
Supplement: Supplementary file 1 — Supplementary Material 1 [file 12920_2023_1720_MOESM1_ESM.xlsx]

## Sheet: Sheet1
article title
Identification of differentially expressed genes associated with the pathogenesis of gastric cancer by bioinformatics analysis
journal name
BMC Medical Genomics
author names
Fatemeh Abdolahi, Ali Shahraki, Roghayeh Sheervalilou*, Sedigheh Sadat Mortazavi*
-*Co-corresponding Authors:
1. Roghayeh Sheervalilou,
Pharmacology Research Center, Zahedan University of Medical Sciences, Zahedan, Iran
E-mail: sheervalilour@tbzmed.ac.ir
2. Sedigheh Sadat Mortazavi,
Department of Biology, Faculty of Sciences, Shahid Bahonar University of Kerman, Kerman, Iran
E-mail: ss.mortazavi92@gmail.com

## Sheet: GSE26942
ID	adj.P.Val	P.Value	logFC	Gene.symbol	Gene.title		423 Target	Gene.symbol	logFC	adj.P.Val	P.Value
ILMN_2232630	4.63e-05	3.84e-08	-5.05468	PGA4	pepsinogen 4, group I (pepsinogen A)		315 down	COL1A1	1.34724	0.164	0.0127
ILMN_1731547	8.4e-06	3.29e-09	-5.01552	GIF	gastric intrinsic factor		108 up	COL1A2	1.24983	0.127	0.00756
ILMN_1781517	3.23e-05	2.39e-08	-4.99845	LIPF	lipase F, gastric type			TIMP1	1.37213	0.00218	1.02e-05
ILMN_2163324	6.87e-05	6.84e-08	-4.95373	PGA3	pepsinogen 3, group I (pepsinogen A)			SPP1	1.64567	0.000619	1.71e-06
ILMN_1703787	3.19e-06	7.7e-10	-4.93837	ATP4B	ATPase H+/K+ transporting beta subunit			COL5A2	1.00449	0.0838	0.00357
ILMN_1687842	0.000554	1.48e-06	-4.81473	PGA3	pepsinogen 3, group I (pepsinogen A)			THBS2	1.56465	0.0249	0.000472
ILMN_1677711	0.00036	8.23e-07	-4.79768	PGA3	pepsinogen 3, group I (pepsinogen A)			COL4A1	1.07177	0.0609	0.00201
ILMN_2209417	2.18e-05	1.48e-08	-4.7588	ATP4A	ATPase H+/K+ transporting alpha subunit			MUC6	-1.29046	0.0506	0.00149
ILMN_1727539	0.00127	4.45e-06	-4.60665	PGA3	pepsinogen 3, group I (pepsinogen A)			CXCL8	1.03728	0.398	0.0868
ILMN_1717572	0.00175	7.3e-06	-4.50516	PGA5	pepsinogen 5, group I (pepsinogen A)			BGN	1.83339	0.00324	1.98e-05
ILMN_1796405	3.61e-06	1.11e-09	-3.86447
ILMN_1813688	0.0107	0.000121	-3.68312	GKN2	gastrokine 2
ILMN_1760103	0.0216	0.000376	-3.45752	GKN1	gastrokine 1
ILMN_1769143	4.72e-05	4.08e-08	-3.3478	KCNE2	potassium voltage-gated channel subfamily E regulatory subunit 2
ILMN_1771538	0.000342	7.67e-07	-3.33412	PSCA	prostate stem cell antigen
ILMN_1807503	6.13e-05	5.88e-08	-3.29074	CPA2	carboxypeptidase A2
ILMN_1661994	1.87e-06	2.69e-10	-3.27157	ESRRG	estrogen related receptor gamma
ILMN_1714980	9.55e-05	1.23e-07	-3.18419	MRGPRD	MAS related GPR family member D
ILMN_1696380	0.000171	2.93e-07	-3.16938	GHRL	ghrelin/obestatin prepropeptide
ILMN_1771680	8.48e-05	9.42e-08	-3.15623
ILMN_1768750	0.00091	2.9e-06	-3.15576
ILMN_1795582	5.18e-06	1.81e-09	-3.05232	CHRD	chordin
ILMN_1759708	2.48e-05	1.73e-08	-3.05054
ILMN_1663919	0.0179	0.000284	-3.03238	TFF2	trefoil factor 2
ILMN_1699665	3.19e-06	8.22e-10	-2.96487	CLIC6	chloride intracellular channel 6
ILMN_1795484	0.0572	0.00183	-2.84265	PGC	progastricsin
ILMN_2382679	0.0356	0.000829	-2.75353	REG3A	regenerating family member 3 alpha
ILMN_1669410	0.00269	1.46e-05	-2.69951	CHGA	chromogranin A
ILMN_1722489	0.0512	0.00151	-2.59364	TFF1	trefoil factor 1
ILMN_1702503	0.00168	6.89e-06	-2.54316	ALDH3A1	aldehyde dehydrogenase 3 family member A1
ILMN_1672148	0.0267	0.000529	-2.51342	AKR1B10	aldo-keto reductase family 1 member B10
ILMN_2278335	0.00653	5.92e-05	-2.50103	AKR1B15	aldo-keto reductase family 1 member B15
ILMN_1757928	3.65e-06	1.2e-09	-2.47867
ILMN_2105441	0.00321	1.93e-05	-2.45341	JCHAIN	joining chain of multimeric IgA and IgM
ILMN_1740717	0.0136	0.000178	-2.42969	ADH1C	alcohol dehydrogenase 1C (class I), gamma polypeptide
ILMN_1783185	0.00338	2.15e-05	-2.41165	SOX21	SRY-box 21
ILMN_2389054	0.0221	0.000391	-2.3894	CLDN18	claudin 18
ILMN_1699421	0.0572	0.00183	-2.38774	ANXA10	annexin A10
ILMN_1666536	0.0146	0.000195	-2.38127	VSIG2	V-set and immunoglobulin domain containing 2
ILMN_1813741	0.000173	3.14e-07	-2.33927	KCNJ16	potassium voltage-gated channel subfamily J member 16
ILMN_1725139	0.00225	1.08e-05	-2.33466	CA9	carbonic anhydrase 9
ILMN_1705125	1.4e-05	7.66e-09	-2.31585
ILMN_1908210	0.00304	1.77e-05	-2.3016
ILMN_1873456	9.55e-05	1.21e-07	-2.265
ILMN_1778333	3.19e-06	8.54e-10	-2.26405	MMP24	matrix metallopeptidase 24
ILMN_1748303	0.135	0.00858	-2.2126
ILMN_2381945	0.00338	2.16e-05	-2.20179	FGA	fibrinogen alpha chain
ILMN_1671478	0.000426	1.03e-06	-2.19409	CKB	creatine kinase B
ILMN_2199439	0.0125	0.000157	-2.18202	CA2	carbonic anhydrase 2
ILMN_1836218	0.000193	3.62e-07	-2.17803	PP7080	uncharacterized LOC25845
ILMN_1662795	0.0188	0.000303	-2.15291	CA2	carbonic anhydrase 2
ILMN_1696284	0.1	0.00486	-2.14812	CLDN18	claudin 18
ILMN_1824496	9.55e-05	1.24e-07	-2.14066
ILMN_1816925	5.75e-05	5.21e-08	-2.13224
ILMN_2113470	0.0194	0.000322	-2.1085	GSTA1	glutathione S-transferase alpha 1
ILMN_2302757	0.0351	0.000813	-2.09883	FCGBP	Fc fragment of IgG binding protein
ILMN_1806198	0.016	0.000232	-2.09286	VSIG1	V-set and immunoglobulin domain containing 1
ILMN_1779017	0.00218	1.02e-05	-2.08797	FGA	fibrinogen alpha chain
ILMN_2083066	0.00417	3e-05	-2.04243
ILMN_1782937	0.0167	0.000249	-2.03324
ILMN_1764309	0.0297	0.000618	-2.0324	ADH1A	alcohol dehydrogenase 1A (class I), alpha polypeptide
ILMN_2355486	0.0153	0.000215	-2.01655	FAM3B	family with sequence similarity 3 member B
ILMN_2412336	0.024	0.00044	-1.96158	AKR1C2	aldo-keto reductase family 1, member C2
ILMN_1798138	0.0165	0.000243	-1.95313	CHIA	chitinase, acidic
ILMN_1768469	0.0825	0.00345	-1.95244	TCN1	transcobalamin 1
ILMN_2384056	0.00387	2.71e-05	-1.94729	GPER1	G protein-coupled estrogen receptor 1
ILMN_1747683	0.0156	0.000223	-1.9406	AQP4	aquaporin 4
ILMN_1733904	0.14	0.00923	-1.9254	BPIFB1	BPI fold containing family B member 1
ILMN_1731073	0.0338	0.00076	-1.91903	CAPN9	calpain 9
ILMN_2223359	0.00382	2.58e-05	-1.89111	ADH7	alcohol dehydrogenase 7 (class IV), mu or sigma polypeptide
ILMN_1794729	0.102	0.00507	-1.8739	KRT20	keratin 20
ILMN_1715463	0.00263	1.4e-05	-1.87015	SOSTDC1	sclerostin domain containing 1
ILMN_1802441	0.19	0.0171	-1.86472	REG1A	regenerating family member 1 alpha
ILMN_1656487	0.000155	2.61e-07	-1.86409	FGA	fibrinogen alpha chain
ILMN_1695924	0.0286	0.000582	-1.8622	KLK11	kallikrein related peptidase 11
ILMN_1760088	0.0215	0.000375	-1.85197	CCKBR	cholecystokinin B receptor
ILMN_1796337	0.0174	0.000267	-1.83683	CXCL17	C-X-C motif chemokine ligand 17
ILMN_1685387	0.136	0.00878	-1.83177	PIGR	polymeric immunoglobulin receptor
ILMN_1791123	0.00832	8.22e-05	-1.82446	TMPRSS2	transmembrane protease, serine 2
ILMN_1799887	0.0712	0.00267	-1.8117	CTSE	cathepsin E
ILMN_1700408	0.00259	1.36e-05	-1.80234	TRIM50	tripartite motif containing 50
ILMN_1752028	0.000305	6.4e-07	-1.79658
ILMN_1783142	0.185	0.0162	-1.78416	RPS4Y1	ribosomal protein S4, Y-linked 1
ILMN_1795298	0.00218	9.96e-06	-1.76968	GPER1	G protein-coupled estrogen receptor 1
ILMN_2415329	0.0344	0.000779	-1.76405	SULT1C2	sulfotransferase family 1C member 2
ILMN_1792323	0.00346	2.23e-05	-1.76303	HDC	histidine decarboxylase
ILMN_1677108	0.00218	1e-05	-1.76084	CAPN13	calpain 13
ILMN_1715401	0.0493	0.00143	-1.74806	MT1G	metallothionein 1G
ILMN_1701975	0.0012	4.18e-06	-1.73071	SLC9A4	solute carrier family 9 member A4
ILMN_2196328	8.48e-05	9.39e-08	-1.71614	POSTN	periostin
ILMN_1719143	0.0032	1.92e-05	-1.6968	APOBEC2	apolipoprotein B mRNA editing enzyme catalytic subunit 2
ILMN_1655613	0.0463	0.00128	-1.69011	GSTA2	glutathione S-transferase alpha 2
ILMN_1690923	0.0124	0.000155	-1.68911	CAPN9	calpain 9
ILMN_2096372	0.00635	5.66e-05	-1.68904	ALDH1A1	aldehyde dehydrogenase 1 family member A1
ILMN_1732398	0.0528	0.00161	-1.68841	SCGB2A1	secretoglobin family 2A member 1
ILMN_2364072	0.00924	9.48e-05	-1.67683	CLCNKA	chloride voltage-gated channel Ka
ILMN_1787576	0.00932	9.61e-05	-1.66733	CLCNKA	chloride voltage-gated channel Ka
ILMN_1661491	0.000915	2.96e-06	-1.66531	SH3GL2	SH3 domain containing GRB2 like 2, endophilin A1
ILMN_2209238	0.00179	7.57e-06	-1.65858	MFSD4A	major facilitator superfamily domain containing 4A
ILMN_1693119	0.00479	3.7e-05	-1.65405	LYPD6B	LY6/PLAUR domain containing 6B
ILMN_1683102	0.00141	5.41e-06	-1.65288	SLC26A9	solute carrier family 26 member 9
ILMN_1795183	0.00062	1.72e-06	-1.65149	RNASE1	ribonuclease A family member 1, pancreatic
ILMN_1811468	0.00324	1.96e-05	-1.64628	IRX3	iroquois homeobox 3
ILMN_1748899	0.0185	0.000296	-1.64569	TMED6	transmembrane p24 trafficking protein 6
ILMN_1787266	0.187	0.0165	-1.63251	SPINK1	serine peptidase inhibitor, Kazal type 1
ILMN_1771482	0.0477	0.00135	-1.61822	KIAA1324	KIAA1324
ILMN_1757892	0.000136	2.1e-07	-1.61359
ILMN_2124802	0.0712	0.00268	-1.60898	MT1H	metallothionein 1H
ILMN_1804339	0.00387	2.67e-05	-1.6051	CAMK1G	calcium/calmodulin dependent protein kinase IG
ILMN_1764266	0.0032	1.89e-05	-1.60436	CKMT2	creatine kinase, mitochondrial 2
ILMN_1831106	0.00272	1.5e-05	-1.60405
ILMN_1671486	0.0049	3.87e-05	-1.6036
ILMN_2145396	0.00761	7.27e-05	-1.60097	AKR7A3	aldo-keto reductase family 7 member A3
ILMN_2183772	0.000661	1.85e-06	-1.59581	CCDC121	coiled-coil domain containing 121
ILMN_1757521	0.0209	0.000361	-1.59443	CKM	creatine kinase, M-type
ILMN_2166457	0.0486	0.00139	-1.5921	HPGD	hydroxyprostaglandin dehydrogenase 15-(NAD)
ILMN_1738849	0.00447	3.3e-05	-1.59135	SLC9A2	solute carrier family 9 member A2
ILMN_1776519	0.0163	0.000238	-1.58321	RAP1GAP	RAP1 GTPase activating protein
ILMN_2333670	0.00394	2.77e-05	-1.57589	RNASE1	ribonuclease A family member 1, pancreatic
ILMN_2354953	0.00138	5.26e-06	-1.57511	NQO1	NAD(P)H quinone dehydrogenase 1
ILMN_1761566	0.00206	9.31e-06	-1.55051	CYSTM1	cysteine rich transmembrane module containing 1
ILMN_1803094	9.98e-06	4.11e-09	-1.53213	PDGFD	platelet derived growth factor D
ILMN_1716335	0.0362	0.000856	-1.52743	P2RX6	purinergic receptor P2X 6
ILMN_1692983	0.0339	0.000764	-1.52696	SULT2A1	sulfotransferase family 2A member 1
ILMN_1669046	0.0822	0.00342	-1.52522	FOXQ1	forkhead box Q1
ILMN_1679647	0.213	0.0213	-1.52473	CHIA	chitinase, acidic
ILMN_1701831	0.0564	0.00178	-1.52116	GSTA1	glutathione S-transferase alpha 1
ILMN_2168747	0.033	0.000735	-1.51025	GSTA2	glutathione S-transferase alpha 2
ILMN_1661078	0.286	0.0404	-1.50814
ILMN_1703326	0.000136	2.11e-07	-1.50797	PTGDR2	prostaglandin D2 receptor 2
ILMN_1656285	0.00218	1.03e-05	-1.50197	METTL7A	methyltransferase like 7A
ILMN_1774375	0.137	0.0089	-1.49526	SMIM24	small integral membrane protein 24
ILMN_1718984	0.0501	0.00147	-1.48568
ILMN_1665884	0.0189	0.000306	-1.48559	REP15	RAB15 effector protein
ILMN_1720433	0.108	0.00561	-1.48454	FAM3D	family with sequence similarity 3 member D
ILMN_1801216	0.16	0.012	-1.48358	S100P	S100 calcium binding protein P
ILMN_1754920	0.384	0.0794	-1.48238	C6orf58	chromosome 6 open reading frame 58
ILMN_1731785	0.0541	0.00166	-1.48101	ORM2	orosomucoid 2
ILMN_1668052	0.089	0.00399	-1.48091	FOXA2	forkhead box A2
ILMN_1695397	0.0792	0.00321	-1.47753	CAPN8	calpain 8
ILMN_1692223	0.265	0.0341	-1.47421	LCN2	lipocalin 2
ILMN_1801886	0.196	0.0182	-1.46118	SLC28A2	solute carrier family 28 member 2
ILMN_1733559	0.0207	0.000355	-1.46044	RNA28S5	RNA, 28S ribosomal 5
ILMN_1683121	0.0641	0.00223	-1.44688	CYP2C18	cytochrome P450 family 2 subfamily C member 18
ILMN_1709348	0.03	0.00063	-1.4389	ALDH1A1	aldehyde dehydrogenase 1 family member A1
ILMN_1699214	0.164	0.0125	-1.42948
ILMN_1747716	0.297	0.0439	-1.42749	ALDOB	aldolase, fructose-bisphosphate B
ILMN_1755537	0.171	0.0139	-1.41524	EIF1AY	eukaryotic translation initiation factor 1A, Y-linked
ILMN_2136147	0.0905	0.00411	-1.41194	BCAS1	breast carcinoma amplified sequence 1
ILMN_1768016	0.0133	0.000172	-1.41157	TNFRSF17	TNF receptor superfamily member 17
ILMN_1707448	0.00554	4.58e-05	-1.40946	CDK12	cyclin dependent kinase 12
ILMN_1791679	0.0352	0.000817	-1.40776	DNER	delta/notch like EGF repeat containing
ILMN_1737041	0.0323	0.000707	-1.40568	HABP2	hyaluronan binding protein 2
ILMN_1729734	0.00385	2.65e-05	-1.40023	MFSD4A	major facilitator superfamily domain containing 4A
ILMN_1761946	0.0663	0.00238	-1.39768	PROM2	prominin 2
ILMN_2096985	1.55e-05	8.9e-09	-1.39431	ALDH6A1	aldehyde dehydrogenase 6 family member A1
ILMN_1810942	0.156	0.0115	-1.3896	CYP3A5	cytochrome P450 family 3 subfamily A member 5
ILMN_1739508	0.179	0.0152	-1.38866
ILMN_1732000	0.000915	2.95e-06	-1.37913
ILMN_2179717	0.000525	1.36e-06	-1.37756	FAM189A2	family with sequence similarity 189 member A2
ILMN_2327860	0.0888	0.00397	-1.37453	MAL	mal, T-cell differentiation protein
ILMN_1799815	0.000139	2.23e-07	-1.37426	XYLT2	xylosyltransferase 2
ILMN_1878007	0.0193	0.000318	-1.37273	FUT9	fucosyltransferase 9
ILMN_1757807	0.0055	4.54e-05	-1.3667	ETNPPL	ethanolamine-phosphate phospho-lyase
ILMN_1808677	0.04	0.00101	-1.36444	UGT2B17	UDP glucuronosyltransferase family 2 member B17
ILMN_1736162	0.0498	0.00145	-1.36339	GC	GC, vitamin D binding protein
ILMN_1713124	0.0952	0.00447	-1.35599	AKR1C3	aldo-keto reductase family 1, member C3
ILMN_2352090	0.00687	6.31e-05	-1.35183	GPRC5C	G protein-coupled receptor class C group 5 member C
ILMN_1689046	0.00742	6.98e-05	-1.34406	RBM47	RNA binding motif protein 47
ILMN_1674228	0.171	0.0139	-1.34386
ILMN_1709094	0.00037	8.52e-07	-1.34114	LIFR	leukemia inhibitory factor receptor alpha
ILMN_1766261	0.000228	4.5e-07	-1.33872	SLC2A12	solute carrier family 2 member 12
ILMN_1827037	0.0198	0.000331	-1.32596
ILMN_1657087	0.0103	0.000113	-1.32415	ZNF385B	zinc finger protein 385B
ILMN_1720865	0.0018	7.63e-06	-1.3222	OSBPL7	oxysterol binding protein like 7
ILMN_1804444	0.124	0.00723	-1.31661	PDIA2	protein disulfide isomerase family A member 2
ILMN_2232463	0.103	0.00509	-1.31352	ARL14	ADP ribosylation factor like GTPase 14
ILMN_1727178	0.00138	5.26e-06	-1.31175	COLCA1	colorectal cancer associated 1
ILMN_1666545	0.0179	0.000282	-1.31028	GCNT1	glucosaminyl (N-acetyl) transferase 1, core 2
ILMN_1811049	0.00585	5.03e-05	-1.31008	POU2AF1	POU class 2 associating factor 1
ILMN_2193233	0.0753	0.00295	-1.3024	MZB1	marginal zone B and B1 cell specific protein
ILMN_1753766	0.0315	0.000677	-1.30049
ILMN_2078592	0.0255	0.000486	-1.29807	ADTRP	androgen dependent TFPI regulating protein
ILMN_1680390	0.000381	8.85e-07	-1.29522	GCNT2	glucosaminyl (N-acetyl) transferase 2, I-branching enzyme (I blood group)
ILMN_1790761	0.00183	7.85e-06	-1.29426	POSTN	periostin
ILMN_2229379	0.0217	0.000382	-1.29328	KIT	KIT proto-oncogene receptor tyrosine kinase
ILMN_1703337	0.00468	3.55e-05	-1.29216
ILMN_1652199	0.245	0.0285	-1.29189
ILMN_1684158	0.00761	7.27e-05	-1.29149	GPT2	glutamic--pyruvic transaminase 2
ILMN_1680070	0.0506	0.00149	-1.29046	MUC6	mucin 6, oligomeric mucus/gel-forming
ILMN_1725193	0.0287	0.000586	-1.28925	IGFBP2	insulin like growth factor binding protein 2
ILMN_1786989	0.308	0.0477	-1.28185	NKX6-2	NK6 homeobox 2
ILMN_1788942	0.0208	0.000358	-1.27927	GGT6	gamma-glutamyltransferase 6
ILMN_1718483	0.0669	0.00241	-1.27253	AKR7A3	aldo-keto reductase family 7 member A3
ILMN_1770424	0.392	0.0835	-1.27053	DEFA5	defensin alpha 5
ILMN_1804005	0.00812	7.93e-05	-1.26896	FBP2	fructose-bisphosphatase 2
ILMN_2387224	0.182	0.0158	-1.26856	CTSE	cathepsin E
ILMN_1782412	0.0259	0.000502	-1.26819	IRX2	iroquois homeobox 2
ILMN_1766650	0.0893	0.00401	-1.26508	FOXA1	forkhead box A1
ILMN_2072178	0.0257	0.000494	-1.2641	ECHDC3	enoyl-CoA hydratase domain containing 3
ILMN_1702858	0.00303	1.75e-05	-1.26258	ADHFE1	alcohol dehydrogenase, iron containing 1
ILMN_1738993	0.00746	7.04e-05	-1.26145	PIK3C2G	phosphatidylinositol-4-phosphate 3-kinase catalytic subunit type 2 gamma
ILMN_1779852	0.00712	6.62e-05	-1.26127
ILMN_1724211	0.00542	4.46e-05	-1.26109	GPRC5C	G protein-coupled receptor class C group 5 member C
ILMN_1657435	0.103	0.00515	-1.26109	MT1M	metallothionein 1M
ILMN_2134801	0.0649	0.00229	-1.25805	ETNPPL	ethanolamine-phosphate phospho-lyase
ILMN_1766079	0.0736	0.00283	-1.25523	SULT1C2	sulfotransferase family 1C member 2
ILMN_1777221	9.55e-05	1.19e-07	-1.24955	SMIM11A	small integral membrane protein 11A
ILMN_1765326	0.000328	7.08e-07	-1.24904	DGKD	diacylglycerol kinase delta
ILMN_1728009	0.00933	9.64e-05	-1.24641	TMEM171	transmembrane protein 171
ILMN_1687757	0.0926	0.00425	-1.24335	AKR1C4	aldo-keto reductase family 1, member C4
ILMN_1705403	0.085	0.00366	-1.2409	CYP2S1	cytochrome P450 family 2 subfamily S member 1
ILMN_2073446	0.0345	0.000789	-1.23885	C1orf116	chromosome 1 open reading frame 116
ILMN_2072541	6.13e-05	5.93e-08	-1.2368	RAB11FIP2	RAB11 family interacting protein 2
ILMN_2225537	0.00244	1.24e-05	-1.23603	PTGR1	prostaglandin reductase 1
ILMN_1790160	0.0544	0.00168	-1.23186	KIT	KIT proto-oncogene receptor tyrosine kinase
ILMN_2059452	0.046	0.00127	-1.23178	SLC12A2	solute carrier family 12 member 2
ILMN_1687235	0.0296	0.000615	-1.22733	HPN	hepsin
ILMN_2343264	0.000667	1.88e-06	-1.22611	PRDM16	PR/SET domain 16
ILMN_1815203	0.289	0.0412	-1.22328	HMGCS2	3-hydroxy-3-methylglutaryl-CoA synthase 2
ILMN_1837428	0.0729	0.00279	-1.22247	RAB27B	RAB27B, member RAS oncogene family
ILMN_1668125	0.00218	1.03e-05	-1.22021	MYRIP	myosin VIIA and Rab interacting protein
ILMN_1665425	0.0815	0.00336	-1.21949	RPRM	reprimo, TP53 dependent G2 arrest mediator candidate
ILMN_1760153	0.0204	0.000345	-1.21344	GATA5	GATA binding protein 5
ILMN_1791531	0.016	0.00023	-1.21213	FA2H	fatty acid 2-hydroxylase
ILMN_1814151	0.243	0.0278	-1.21129	AGR2	anterior gradient 2, protein disulphide isomerase family member
ILMN_1794501	0.0345	0.00079	-1.21092	HAS3	hyaluronan synthase 3
ILMN_1776213	0.0152	0.000211	-1.20775	RGMB	repulsive guidance molecule family member b
ILMN_2137789	0.0145	0.000193	-1.2061	KLF4	Kruppel like factor 4
ILMN_2173611	0.0557	0.00175	-1.20514	MT1E	metallothionein 1E
ILMN_1785284	1.85e-05	1.14e-08	-1.20377	ALDH6A1	aldehyde dehydrogenase 6 family member A1
ILMN_1720282	0.0578	0.00187	-1.20345	NQO1	NAD(P)H quinone dehydrogenase 1
ILMN_1811437	0.00469	3.56e-05	-1.20141	MYRF	myelin regulatory factor
ILMN_1772951	0.0837	0.00355	-1.20084	ST6GALNAC1	ST6 N-acetylgalactosaminide alpha-2,6-sialyltransferase 1
ILMN_2206722	0.077	0.00308	-1.19999
ILMN_1752214	0.0444	0.0012	-1.19737	UGT2B17	UDP glucuronosyltransferase family 2 member B17
ILMN_1693738	0.172	0.014	-1.19067	CTSE	cathepsin E
ILMN_1759910	0.171	0.014	-1.19065	SERPINA5	serpin family A member 5
ILMN_2128795	0.0114	0.000133	-1.18687	LRIG1	leucine rich repeats and immunoglobulin like domains 1
ILMN_2177970	0.238	0.0267	-1.18272	CELA3A	chymotrypsin like elastase family member 3A
ILMN_1664236	0.000433	1.08e-06	-1.1752	ADAM28	ADAM metallopeptidase domain 28
ILMN_2132599	0.0493	0.00143	-1.17348	ANKRD22	ankyrin repeat domain 22
ILMN_1750181	0.133	0.00831	-1.17239	TESC	tescalcin
ILMN_2407879	0.0351	0.000813	-1.17086	SORBS2	sorbin and SH3 domain containing 2
ILMN_2363634	0.0027	1.47e-05	-1.16937	ADHFE1	alcohol dehydrogenase, iron containing 1
ILMN_2322996	0.0518	0.00155	-1.16934
ILMN_2136089	0.0299	0.000629	-1.16677
ILMN_2160718	0.000101	1.39e-07	-1.16565	DNHD1	dynein heavy chain domain 1
ILMN_1911542	0.0663	0.00238	-1.15962
ILMN_1677384	0.0165	0.000244	-1.15622	PTGER3	prostaglandin E receptor 3
ILMN_1713266	0.0372	0.000896	-1.15568	FAM46C	family with sequence similarity 46 member C
ILMN_1733042	0.111	0.00594	-1.15045	BCAS1	breast carcinoma amplified sequence 1
ILMN_2175317	0.032	0.000698	-1.1485	CYP4X1	cytochrome P450 family 4 subfamily X member 1
ILMN_1762718	0.00191	8.36e-06	-1.14709	CMTM4	CKLF like MARVEL transmembrane domain containing 4
ILMN_1781745	0.16	0.0121	-1.14011	C9orf152	chromosome 9 open reading frame 152
ILMN_2113490	0.00119	4.1e-06	-1.13071	NTN4	netrin 4
ILMN_2191331	0.0667	0.00241	-1.12751	RPS4Y2	ribosomal protein S4, Y-linked 2
ILMN_1663119	0.0975	0.00465	-1.12213	DSC2	desmocollin 2
ILMN_1763834	0.0424	0.00111	-1.12081	APLP1	amyloid beta precursor like protein 1
ILMN_2161330	0.105	0.00535	-1.11918	SPDEF	SAM pointed domain containing ETS transcription factor
ILMN_2100437	0.2	0.0189	-1.11657	HBB	hemoglobin subunit beta
ILMN_1812824	0.23	0.0249	-1.11537	SST	somatostatin
ILMN_1662640	0.0609	0.00202	-1.11276
ILMN_1718766	0.0593	0.00194	-1.10669	MT1F	metallothionein 1F
ILMN_2234956	0.11	0.00578	-1.10218	LEPR	leptin receptor
ILMN_1740917	0.0214	0.000371	-1.10011	SCNN1B	sodium channel epithelial 1 beta subunit
ILMN_1731062	0.042	0.00109	-1.09789	NPY	neuropeptide Y
ILMN_1807894	0.0149	0.000202	-1.09228	SLC7A8	solute carrier family 7 member 8
ILMN_2211780	0.0313	0.000671	-1.08962	SLC25A4	solute carrier family 25 member 4
ILMN_1798841	0.0569	0.00181	-1.08755	PLCXD3	phosphatidylinositol specific phospholipase C X domain containing 3
ILMN_1719250	0.202	0.0193	-1.08733	SLC44A4	solute carrier family 44 member 4
ILMN_1776602	0.0117	0.00014	-1.08401	RNASE4	ribonuclease A family member 4
ILMN_1793474	0.000328	7.22e-07	-1.08202	INSIG1	insulin induced gene 1
ILMN_1709847	0.118	0.00665	-1.07457	KCNJ13	potassium voltage-gated channel subfamily J member 13
ILMN_1663640	0.0767	0.00306	-1.0702	MAOA	monoamine oxidase A
ILMN_1695946	0.149	0.0106	-1.06927	TRNP1	TMF1-regulated nuclear protein 1
ILMN_1713995	0.237	0.0265	-1.06612	SCNN1A	sodium channel epithelial 1 alpha subunit
ILMN_1741597	0.0624	0.00211	-1.06561
ILMN_1760414	0.218	0.0223	-1.0652	AADAC	arylacetamide deacetylase
ILMN_1670870	0.00175	7.32e-06	-1.0615	ALCAM	activated leukocyte cell adhesion molecule
ILMN_1734878	0.254	0.0312	-1.05895	CD79A	CD79a molecule
ILMN_1658071	0.0818	0.00338	-1.05512	ATP1B1	ATPase Na+/K+ transporting subunit beta 1
ILMN_2153837	0.0545	0.0017	-1.04491	SCNN1G	sodium channel epithelial 1 gamma subunit
ILMN_1689043	0.0512	0.00152	-1.04074	DRD5	dopamine receptor D5
ILMN_1809259	0.215	0.0218	-1.03742	HRASLS2	HRAS like suppressor 2
ILMN_2388800	0.00138	5.19e-06	-1.03677	PLPP3	phospholipid phosphatase 3
ILMN_2371911	0.24	0.0273	-1.03597	MUC1	mucin 1, cell surface associated
ILMN_1745820	0.0317	0.000686	-1.03587	RASSF6	Ras association domain family member 6
ILMN_1779228	0.066	0.00235	-1.03534	CDH2	cadherin 2
ILMN_2285375	0.0177	0.000277	-1.03372	SORD	sorbitol dehydrogenase
ILMN_1790909	8.4e-06	3.16e-09	-1.03326	NFE2L2	nuclear factor, erythroid 2 like 2
ILMN_1673175	0.0364	0.000864	-1.03279	TNFSF11	tumor necrosis factor superfamily member 11
ILMN_1791253	0.0441	0.00118	-1.03205	FBXL13	F-box and leucine rich repeat protein 13
ILMN_1667037	0.0223	0.000398	-1.02963	MFSD4A	major facilitator superfamily domain containing 4A
ILMN_1684873	0.00362	2.38e-05	-1.02921	ARSD	arylsulfatase D
ILMN_1751886	0.0217	0.000383	-1.02585	REC8	REC8 meiotic recombination protein
ILMN_1772131	0.156	0.0116	-1.02302
ILMN_2082865	0.123	0.00713	-1.02266	PLLP	plasmolipin
ILMN_1887357	0.0648	0.00228	-1.02255	CHRM3	cholinergic receptor muscarinic 3
ILMN_2408683	0.000228	4.43e-07	-1.02228
ILMN_1658649	0.014	0.000185	-1.02221	SPTSSB	serine palmitoyltransferase small subunit B
ILMN_1726893	0.0131	0.000169	-1.02214	EPN3	epsin 3
ILMN_1667796	0.253	0.0309	-1.02054	HBA2	hemoglobin subunit alpha 2
ILMN_1730229	0.119	0.00678	-1.01929	CGNL1	cingulin like 1
ILMN_1706483	0.165	0.0129	-1.01769	C1orf116	chromosome 1 open reading frame 116
ILMN_1690289	0.0419	0.00109	-1.01754	DUOX1	dual oxidase 1
ILMN_1687625	0.401	0.088	-1.01642	DPCR1	diffuse panbronchiolitis critical region 1
ILMN_1745491	0.0259	0.000501	-1.015	UNC5CL	unc-5 family C-terminal like
ILMN_1720996	0.0296	0.000616	-1.01444	SLC12A2	solute carrier family 12 member 2
ILMN_1790317	0.0158	0.000227	-1.0133	RAB26	RAB26, member RAS oncogene family
ILMN_1743078	0.0229	0.00041	-1.01042
ILMN_1803686	0.0244	0.000454	-1.01003	ADA	adenosine deaminase
ILMN_2041236	0.00102	3.35e-06	-1.00653	RAP1GAP2	RAP1 GTPase activating protein 2
ILMN_1748323	0.119	0.00676	-1.00354	CXCL14	C-X-C motif chemokine ligand 14
ILMN_1685122	0.0327	0.000722	-1.00281	COL9A2	collagen type IX alpha 2 chain
ILMN_1729117	0.0838	0.00357	1.00449	COL5A2	collagen type V alpha 2 chain
ILMN_1723978	0.0567	0.0018	1.00529	LGALS1	galectin 1
ILMN_1746257	6.13e-05	5.67e-08	1.00561	DAZAP1	DAZ associated protein 1
ILMN_2309156	0.00897	9.08e-05	1.01045	PMEPA1	prostate transmembrane protein, androgen induced 1
ILMN_1734316	3.19e-06	6.52e-10	1.01134	YME1L1	YME1 like 1 ATPase
ILMN_2374036	0.0565	0.00179	1.01448	CTSL	cathepsin L
ILMN_1761560	0.00041	9.8e-07	1.0149	PHF13	PHD finger protein 13
ILMN_1791726	0.00269	1.44e-05	1.01603	TUBB3	tubulin beta 3 class III
ILMN_2307025	0.000328	7.09e-07	1.01651
ILMN_1744381	0.0229	0.000411	1.01686	SERPINE1	serpin family E member 1
ILMN_2085760	0.000173	3.11e-07	1.018	ARPC1B	actin related protein 2/3 complex subunit 1B
ILMN_1790953	9.2e-05	1.1e-07	1.02182	TBCB	tubulin folding cofactor B
ILMN_2232854	1.01e-05	4.38e-09	1.02359	FAP	fibroblast activation protein alpha
ILMN_1654324	0.0668	0.00241	1.02379	HEYL	hes related family bHLH transcription factor with YRPW motif-like
ILMN_2163723	0.148	0.0103	1.02755	KRT7	keratin 7
ILMN_1655595	0.0501	0.00147	1.03699	SERPINE2	serpin family E member 2
ILMN_2184373	0.398	0.0868	1.03728	CXCL8	C-X-C motif chemokine ligand 8
ILMN_1789007	0.148	0.0105	1.03919	APOC1	apolipoprotein C1
ILMN_1804530	0.000139	2.24e-07	1.04589
ILMN_1693192	0.421	0.0986	1.05157	PI3	peptidase inhibitor 3
ILMN_1780255	0.000113	1.61e-07	1.05357	KLK6	kallikrein related peptidase 6
ILMN_1781680	0.000114	1.67e-07	1.05469	DAP3	death associated protein 3
ILMN_2115490	0.0807	0.00331	1.05586	NBPF9	neuroblastoma breakpoint family member 9
ILMN_1892548	0.133	0.00831	1.05679	EFNA2	ephrin A2
ILMN_2330552	0.00041	9.7e-07	1.06354
ILMN_1782004	0.000177	3.28e-07	1.06394	NKX3-2	NK3 homeobox 2
ILMN_2368530	0.0205	0.000347	1.06578	IL32	interleukin 32
ILMN_1653028	0.0609	0.00201	1.07177	COL4A1	collagen type IV alpha 1 chain
ILMN_1743620	0.000588	1.6e-06	1.076	RARRES1	retinoic acid receptor responder 1
ILMN_1701789	0.00138	5.13e-06	1.07889	IFIT3	interferon induced protein with tetratricopeptide repeats 3
ILMN_1711899	0.0319	0.000694	1.08585	ANXA2	annexin A2
ILMN_1739496	0.0279	0.000562	1.08638	PRRX1	paired related homeobox 1
ILMN_1806733	0.00519	4.18e-05	1.09196	COL18A1	collagen type XVIII alpha 1 chain
ILMN_1704294	0.00671	6.12e-05	1.09202	CDH3	cadherin 3
ILMN_1681263	0.42	0.0978	1.09332	SPINK4	serine peptidase inhibitor, Kazal type 4
ILMN_1702125	0.0335	0.000753	1.09415	HOXB7	homeobox B7
ILMN_1714592	8.59e-05	9.9e-08	1.09629	CDA	cytidine deaminase
ILMN_1798256	0.0032	1.91e-05	1.09771	UPP1	uridine phosphorylase 1
ILMN_2067408	0.304	0.0462	1.10381	CLRN3	clarin 3
ILMN_1689004	0.0335	0.00075	1.1106	TNFRSF12A	TNF receptor superfamily member 12A
ILMN_2331231	0.121	0.00692	1.11089
ILMN_1666733	0.241	0.0274	1.11276	CXCL8	C-X-C motif chemokine ligand 8
ILMN_2307861	0.12	0.00684	1.12224	COL6A3	collagen type VI alpha 3 chain
ILMN_1672776	6.42e-07	7.92e-11	1.12479	COL10A1	collagen type X alpha 1 chain
ILMN_1725750	0.00158	6.29e-06	1.12609
ILMN_1725090	0.143	0.00972	1.12854	CTHRC1	collagen triple helix repeat containing 1
ILMN_1689336	0.00519	4.18e-05	1.13036	HOXA10	homeobox A10
ILMN_1810474	1.62e-05	9.64e-09	1.13848	UBE2I	ubiquitin conjugating enzyme E2 I
ILMN_1711078	0.013	0.000167	1.14161	CDK11A	cyclin dependent kinase 11A
ILMN_1706643	0.061	0.00203	1.14526	COL6A3	collagen type VI alpha 3 chain
ILMN_1767556	0.0347	0.0008	1.14971	C10orf10	chromosome 10 open reading frame 10
ILMN_1687384	0.00697	6.46e-05	1.15326	IFI6	interferon alpha inducible protein 6
ILMN_1657111	0.0748	0.00291	1.17532	AHNAK2	AHNAK nucleoprotein 2
ILMN_1670959	0.317	0.0507	1.18196	CEACAM5	carcinoembryonic antigen related cell adhesion molecule 5
ILMN_2304495	0.31	0.0485	1.18732	PPP1R1B	protein phosphatase 1 regulatory inhibitor subunit 1B
ILMN_1714523	0.0259	0.000501	1.19407	HEPH	hephaestin
ILMN_1881909	0.247	0.0291	1.2003	SNAR-A1	small ILF3/NF90-associated RNA A1
ILMN_1740586	0.1	0.00484	1.20953	PLA2G2A	phospholipase A2 group IIA
ILMN_2374449	0.000136	2.09e-07	1.21129	SPP1	secreted phosphoprotein 1
ILMN_2054297	0.0578	0.00187	1.21456	PTGS2	prostaglandin-endoperoxide synthase 2
ILMN_1734445	0.000532	1.41e-06	1.21556	PKDCC	protein kinase domain containing, cytoplasmic
ILMN_1754476	0.0523	0.00157	1.22009	TRIM15	tripartite motif containing 15
ILMN_1734653	0.00014	2.31e-07	1.22017	FNDC1	fibronectin type III domain containing 1
ILMN_1734276	0.00334	2.1e-05	1.22913	PMEPA1	prostate transmembrane protein, androgen induced 1
ILMN_1721354	2.18e-05	1.43e-08	1.2304	KRT6B	keratin 6B
ILMN_1724375	0.338	0.0594	1.24427	MUC17	mucin 17, cell surface associated
ILMN_2104356	0.127	0.00756	1.24983	COL1A2	collagen type I alpha 2 chain
ILMN_1784459	0.0712	0.00268	1.25301	MMP3	matrix metallopeptidase 3
ILMN_1738401	0.0166	0.000248	1.26306	FOXC1	forkhead box C1
ILMN_1810172	0.00043	1.05e-06	1.27705	SFRP4	secreted frizzled related protein 4
ILMN_1715169	0.219	0.0225	1.29227	HLA-DRB1	major histocompatibility complex, class II, DR beta 1
ILMN_1701424	0.00242	1.21e-05	1.29714	LAMC2	laminin subunit gamma 2
ILMN_1792455	0.00475	3.67e-05	1.29877	TMEM158	transmembrane protein 158 (gene/pseudogene)
ILMN_1792679	0.00411	2.95e-05	1.31177	ITGA5	integrin subunit alpha 5
ILMN_1717990	0.223	0.0232	1.32072	CALD1	caldesmon 1
ILMN_2163873	0.00291	1.67e-05	1.33483	FNDC1	fibronectin type III domain containing 1
ILMN_1701308	0.164	0.0127	1.34724	COL1A1	collagen type I alpha 1 chain
ILMN_1655915	0.0162	0.000236	1.35981	MMP11	matrix metallopeptidase 11
ILMN_1711566	0.00218	1.02e-05	1.37213	TIMP1	TIMP metallopeptidase inhibitor 1
ILMN_1811387	0.24	0.0271	1.38064	TFF3	trefoil factor 3
ILMN_1815619	0.146	0.0102	1.38696	CDX1	caudal type homeobox 1
ILMN_1723042	0.0514	0.00152	1.40133	CLDN3	claudin 3
ILMN_2402392	0.00836	8.3e-05	1.41019	COL8A1	collagen type VIII alpha 1 chain
ILMN_1814015	0.294	0.0429	1.42739	CDH17	cadherin 17
ILMN_1702363	0.0472	0.00132	1.44034	SULF1	sulfatase 1
ILMN_1736078	0.0524	0.00158	1.45012	THBS4	thrombospondin 4
ILMN_1697499	0.00014	2.3e-07	1.45566	HLA-DRB5	major histocompatibility complex, class II, DR beta 5
ILMN_2128128	3.61e-06	1.08e-09	1.4756	SHFM1	split hand/foot malformation (ectrodactyly) type 1
ILMN_1793888	0.0698	0.00258	1.48495	SERPINB5	serpin family B member 5
ILMN_1800091	0.00445	3.24e-05	1.51178	RARRES1	retinoic acid receptor responder 1
ILMN_1662130	1.4e-05	7.34e-09	1.51739
ILMN_1779875	0.00575	4.92e-05	1.52292	THY1	Thy-1 cell surface antigen
ILMN_1678842	0.0249	0.000472	1.56465	THBS2	thrombospondin 2
ILMN_2054019	0.000173	3.06e-07	1.57057	ISG15	ISG15 ubiquitin-like modifier
ILMN_1685433	0.00761	7.24e-05	1.6188	COL8A1	collagen type VIII alpha 1 chain
ILMN_1651354	0.000619	1.71e-06	1.64567	SPP1	secreted phosphoprotein 1
ILMN_1794863	0.00275	1.53e-05	1.7033	CAMK2N1	calcium/calmodulin dependent protein kinase II inhibitor 1
ILMN_1724686	0.000862	2.66e-06	1.72713	CLDN1	claudin 1
ILMN_1666845	7.47e-08	3.08e-12	1.75305	KRT17	keratin 17
ILMN_2169383	0.259	0.0327	1.77562	REG4	regenerating family member 4
ILMN_2143685	0.0439	0.00118	1.78511	CLDN7	claudin 7
ILMN_2148527	0.0564	0.00178	1.80229	H19	H19, imprinted maternally expressed transcript (non-protein coding)
ILMN_2347798	0.00555	4.61e-05	1.81206	IFI6	interferon alpha inducible protein 6
ILMN_2206746	0.00324	1.98e-05	1.83339	BGN	biglycan
ILMN_1813704	1.98e-09	4.08e-14	1.8576	CEMIP	cell migration inducing hyaluronan binding protein
ILMN_1712522	0.153	0.0111	1.8741	CEACAM6	carcinoembryonic antigen related cell adhesion molecule 6
ILMN_2353161	0.0261	0.000507	1.92784	MSLN	mesothelin
ILMN_1753449	3.27e-07	2.02e-11	2.00961	CST1	cystatin SN

## Sheet: GSE54129
ID	Gene.Title	Gene.Symbol	logFC	P.Value	adj.P.Val	5055 Target		Gene.Symbol	logFC	P.Value	adj.P.Val
220191_at	gastrokine 1	GKN1	-5.92623	4.56331e-09	2.28124e-08	2753 Down		COL1A1	1.42759	6.6302e-18	1.10251e-16
238222_at	gastrokine 2	GKN2	-5.85905	1.4449e-10	8.85452e-10	20302 up		COL1A2	2.21264	2.7029e-14	2.77211e-13
208138_at	gastrin	GAST	-5.38801	4.03208e-23	1.33044e-21			TIMP1	2.20153	3.9197e-26	1.92034e-24
205979_at	secretoglobin, family 2A, member 1	SCGB2A1	-5.15925	3.36662e-22	9.94974e-21			SPP1	4.01738	4.46776e-15	5.11892e-14
213921_at	somatostatin	SST	-5.15453	1.13983e-14	1.23627e-13			COL5A2	1.72435	2.48562e-15	2.95117e-14
231646_at	diffuse panbronchiolitis critical region 1	DPCR1	-5.03106	6.42152e-14	6.29093e-13			THBS2	3.7522	7.6602e-23	2.4425e-21
213953_at	keratin 20	KRT20	-4.79264	8.13932e-11	5.16441e-10			COL4A1	2.26961	8.02575e-26	3.76659e-24
210065_s_at	uroplakin 1B	UPK1B	-4.75266	2.46438e-21	6.4315e-20			MUC6	-1.83287	1.78519e-06	6.12752e-06
221122_at	HRAS-like suppressor 2	HRASLS2	-4.74721	3.51939e-23	1.17188e-21			CXCL8	3.13073	4.27813e-10	2.46503e-09
243764_at	V-set and immunoglobulin domain containing 1	VSIG1	-4.62601	5.36962e-12	4.0162e-11			BGN	3.60776	7.48478e-30	5.74762e-28
241137_at	diffuse panbronchiolitis critical region 1	DPCR1	-4.62335	5.65561e-13	4.8278e-12
207033_at	gastric intrinsic factor (vitamin B synthesis)	GIF	-4.56395	5.59555e-09	2.76042e-08
204260_at	chromogranin B (secretogranin 1)	CHGB	-4.55679	4.04503e-24	1.52106e-22
234780_at			-4.51329	2.68397e-50	2.48722e-47
207249_s_at	solute carrier family 28 (concentrative nucleoside transporter), member 2	SLC28A2	-4.41591	5.52279e-16	7.12335e-15
214046_at	fucosyltransferase 9 (alpha (1,3) fucosyltransferase)	FUT9	-4.36038	1.77129e-13	1.62683e-12
234632_x_at			-4.32375	2.38555e-19	4.8505e-18
210641_at	calpain 9	CAPN9	-4.29638	4.57812e-24	1.70743e-22
227306_at		RP11-363E7.4	-4.2952	9.11562e-23	2.86929e-21
214385_s_at	mucin 5AC, oligomeric mucus/gel-forming	MUC5AC	-4.26743	1.4023e-10	8.60308e-10
238383_at	chromosome 6 open reading frame 58	C6orf58	-4.19713	3.0603e-09	1.57081e-08
213456_at	sclerostin domain containing 1	SOSTDC1	-4.17604	2.43772e-15	2.89744e-14
AFFX-HUMRGE/M10098_M_at			-4.10409	4.96652e-21	1.24676e-19
242093_at	synaptotagmin-like 5	SYTL5	-4.09778	3.66708e-18	6.32684e-17
234370_at	V-set and immunoglobulin domain containing 1	VSIG1	-4.09375	1.56034e-14	1.65791e-13
AFFX-hum_alu_at			-4.06579	2.19221e-27	1.23821e-25
206561_s_at	aldo-keto reductase family 1, member B10 (aldose reductase)	AKR1B10	-4.03973	4.7687e-09	2.37631e-08
210064_s_at	uroplakin 1B	UPK1B	-4.03051	6.72763e-19	1.28929e-17
1552367_a_at	scinderin	SCIN	-4.01855	4.0364e-30	3.24545e-28
207430_s_at	microseminoprotein, beta-	MSMB	-4.0144	1.00454e-07	4.17317e-07
208063_s_at	calpain 9	CAPN9	-3.99913	4.79984e-19	9.39267e-18
207546_at	ATPase, H+/K+ exchanging, beta polypeptide	ATP4B	-3.98884	5.40699e-08	2.3355e-07
211549_s_at	hydroxyprostaglandin dehydrogenase 15-(NAD)	HPGD	-3.94538	1.30398e-20	3.09575e-19
1552365_at	scinderin	SCIN	-3.92963	6.3943e-22	1.81898e-20
234709_at	calpain 13	CAPN13	-3.87683	1.60204e-23	5.54378e-22
235591_at	somatostatin receptor 1	SSTR1	-3.86914	1.48746e-18	2.72087e-17
210297_s_at	microseminoprotein, beta-	MSMB	-3.86863	4.43138e-08	1.93457e-07
214303_x_at	mucin 5AC, oligomeric mucus/gel-forming	MUC5AC	-3.8561	8.06816e-11	5.12402e-10
214476_at	trefoil factor 2	TFF2	-3.84748	6.69287e-08	2.85461e-07
228232_s_at	V-set and immunoglobulin domain containing 2	VSIG2	-3.80845	7.33022e-15	8.16419e-14
206002_at	G protein-coupled receptor 64	GPR64	-3.79689	5.24507e-22	1.51252e-20
220030_at	serine/threonine/tyrosine kinase 1	STYK1	-3.79498	2.81533e-28	1.76929e-26
220724_at	cell wall biogenesis 43 C-terminal homolog (S. cerevisiae)	CWH43	-3.78832	7.43134e-36	1.19503e-33
206262_at	alcohol dehydrogenase 1C (class I), gamma polypeptide	ADH1C	-3.73795	2.2351e-11	1.53215e-10
215103_at	cytochrome P450, family 2, subfamily C, polypeptide 18	CYP2C18	-3.70407	1.17837e-15	1.45401e-14
1555854_at	aldo-keto reductase family 1, member C1 /// aldo-keto reductase family 1, member C2 /// aldo-keto reductase family 1 member C2-like	AKR1C1 /// AKR1C2 /// LOC101930400	-3.68096	1.03309e-22	3.22951e-21
236098_at	small integral membrane protein 6	SMIM6	-3.67468	8.24204e-28	4.91422e-26
227194_at	family with sequence similarity 3, member B	FAM3B	-3.67052	3.72223e-11	2.47281e-10
239370_at	long intergenic non-protein coding RNA 1133	LINC01133	-3.66771	4.68982e-17	7.01933e-16
1555236_a_at	progastricsin (pepsinogen C)	PGC	-3.65524	8.37587e-06	2.59678e-05
205343_at	sulfotransferase family, cytosolic, 1C, member 2	SULT1C2	-3.64685	1.20025e-13	1.12813e-12
240200_at	sulfotransferase family, cytosolic, 1C, member 2	SULT1C2	-3.58481	2.1618e-38	4.86406e-36
229030_at	calpain 8	CAPN8	-3.57858	2.09645e-14	2.18456e-13
210143_at	annexin A10	ANXA10	-3.57719	2.73659e-07	1.06259e-06
220723_s_at	cell wall biogenesis 43 C-terminal homolog (S. cerevisiae)	CWH43	-3.57631	3.63723e-35	5.30308e-33
211372_s_at	interleukin 1 receptor, type II	IL1R2	-3.5677	4.56017e-18	7.76238e-17
211548_s_at	hydroxyprostaglandin dehydrogenase 15-(NAD)	HPGD	-3.56229	3.53734e-16	4.69314e-15
1568634_a_at	leucine rich repeat containing 66	LRRC66	-3.55055	8.27737e-20	1.78738e-18
242733_at			-3.55051	1.45491e-28	9.38056e-27
207158_at	apolipoprotein B mRNA editing enzyme, catalytic polypeptide 1	APOBEC1	-3.54263	6.49936e-20	1.42198e-18
211470_s_at	sulfotransferase family, cytosolic, 1C, member 2	SULT1C2	-3.51604	8.16495e-12	5.94116e-11
208126_s_at	cytochrome P450, family 2, subfamily C, polypeptide 18	CYP2C18	-3.51112	1.23409e-13	1.15815e-12
231120_x_at	protein kinase (cAMP-dependent, catalytic) inhibitor beta	PKIB	-3.50235	1.85877e-26	9.52465e-25
203913_s_at	hydroxyprostaglandin dehydrogenase 15-(NAD)	HPGD	-3.48896	1.48432e-15	1.81151e-14
229070_at	androgen-dependent TFPI-regulating protein	ADTRP	-3.48494	7.83047e-13	6.55637e-12
203914_x_at	hydroxyprostaglandin dehydrogenase 15-(NAD)	HPGD	-3.45857	1.38743e-16	1.93514e-15
207392_x_at	UDP glucuronosyltransferase 2 family, polypeptide B15	UGT2B15	-3.38846	2.6702e-15	3.15456e-14
228262_at	MAP7 domain containing 2	MAP7D2	-3.38598	5.05297e-17	7.5381e-16
235795_at	paired box 6	PAX6	-3.33971	3.87888e-39	9.49201e-37
223784_at	transmembrane protein 27	TMEM27	-3.3253	6.35153e-32	6.3255e-30
219564_at	potassium inwardly-rectifying channel, subfamily J, member 16	KCNJ16	-3.32406	7.41742e-13	6.22674e-12
231875_at	kinesin family member 21A	KIF21A	-3.31788	6.38234e-70	5.81591e-66
205342_s_at	sulfotransferase family, cytosolic, 1C, member 2	SULT1C2	-3.30476	1.37446e-10	8.44081e-10
AFFX-HUMRGE/M10098_5_at			-3.30204	6.71733e-20	1.46673e-18
242649_x_at	high mobility group nucleosomal binding domain 2 pseudogene 46	HMGN2P46	-3.29343	1.52375e-35	2.30779e-33
243858_at			-3.28991	1.79954e-57	3.39382e-54
1552390_a_at	glutamate-rich 5	ERICH5	-3.28096	1.24534e-19	2.63401e-18
1555745_a_at	lysozyme	LYZ	-3.25019	8.26818e-12	6.01197e-11
204378_at	breast carcinoma amplified sequence 1	BCAS1	-3.24761	1.83497e-17	2.89962e-16
207139_at	ATPase, H+/K+ exchanging, alpha polypeptide	ATP4A	-3.23335	7.22702e-08	3.06593e-07
205403_at	interleukin 1 receptor, type II	IL1R2	-3.2008	2.62184e-14	2.69453e-13
210505_at	alcohol dehydrogenase 7 (class IV), mu or sigma polypeptide	ADH7	-3.1966	6.26037e-38	1.31648e-35
230360_at	gliomedin	GLDN	-3.18916	7.43284e-34	9.36384e-32
240601_at			-3.18501	4.5633e-74	6.23746e-70
1552502_s_at	rhomboid, veinlet-like 2 (Drosophila)	RHBDL2	-3.15703	8.12055e-23	2.57685e-21
205041_s_at	orosomucoid 1 /// orosomucoid 2	ORM1 /// ORM2	-3.14647	9.3123e-09	4.44634e-08
209301_at	carbonic anhydrase II	CA2	-3.14603	6.41085e-09	3.13714e-08
229147_at	Ras association (RalGDS/AF-6) domain family member 6	RASSF6	-3.12856	6.42395e-15	7.20767e-14
205261_at	progastricsin (pepsinogen C)	PGC	-3.12638	2.13094e-05	6.17039e-05
229369_at	V-set and immunoglobulin domain containing 2	VSIG2	-3.12565	3.13654e-20	7.1484e-19
205969_at	arylacetamide deacetylase	AADAC	-3.12434	7.0467e-12	5.17917e-11
238385_at	chromosome 6 open reading frame 58	C6orf58	-3.10586	8.91465e-14	8.53605e-13
229399_at	coiled-coil domain containing 186	CCDC186	-3.10284	1.36416e-32	1.4947e-30
210868_s_at	ELOVL fatty acid elongase 6	ELOVL6	-3.10181	6.45163e-22	1.83243e-20
1552389_at	glutamate-rich 5	ERICH5	-3.09074	1.76251e-28	1.13237e-26
223551_at	protein kinase (cAMP-dependent, catalytic) inhibitor beta	PKIB	-3.0879	4.17374e-15	4.80926e-14
1552673_at	regulatory factor X, 6	RFX6	-3.08726	8.00662e-16	1.011e-14
1552870_s_at	axonemal dynein light chain domain containing 1	AXDND1	-3.07585	6.04719e-18	1.01141e-16
204777_s_at	mal, T-cell differentiation protein	MAL	-3.07436	4.33868e-21	1.0962e-19
203240_at	Fc fragment of IgG binding protein	FCGBP	-3.06947	7.89168e-09	3.80962e-08
220351_at	atypical chemokine receptor 4	ACKR4	-3.06669	8.6223e-23	2.72342e-21
230573_at	serum/glucocorticoid regulated kinase 2	SGK2	-3.04719	2.35582e-26	1.19485e-24
238017_at	short chain dehydrogenase/reductase family 16C, member 5	SDR16C5	-3.04709	3.51122e-12	2.69213e-11
226594_at	ectonucleoside triphosphate diphosphohydrolase 5	ENTPD5	-3.02802	7.68822e-25	3.17968e-23
240390_at	polypeptide N-acetylgalactosaminyltransferase 5	GALNT5	-3.01861	2.51319e-55	4.1639e-52
215125_s_at	UDP glucuronosyltransferase 1 family, polypeptide A1 /// UDP glucuronosyltransferase 1 family, polypeptide A10 /// UDP glucuronosyltransferase 1 family, polypeptide A3 /// UDP glucuronosyltransferase 1 family, polypeptide A4 /// UDP glucuronosyltransferase 1 family, polypeptide A5 /// UDP glucuronosyltransferase 1 family, polypeptide A6 /// UDP glucuronosyltransferase 1 family, polypeptide A7 ///…	UGT1A1 /// UGT1A10 /// UGT1A3 /// UGT1A4 /// UGT1A5 /// UGT1A6 /// UGT1A7 /// UGT1A8 /// UGT1A9	-3.01356	8.04662e-11	5.11153e-10
1559360_at			-3.00775	8.91376e-46	4.8736e-43
204965_at	group-specific component (vitamin D binding protein)	GC	-3.00291	2.99011e-10	1.75771e-09
220017_x_at	cytochrome P450, family 2, subfamily C, polypeptide 9	CYP2C9	-2.98815	1.39101e-14	1.4892e-13
1564333_a_at	prosaposin-like 1 (gene/pseudogene)	PSAPL1	-2.97166	3.84651e-24	1.4514e-22
205319_at	prostate stem cell antigen	PSCA	-2.95695	2.20459e-06	7.45569e-06
204256_at	ELOVL fatty acid elongase 6	ELOVL6	-2.95108	2.93845e-21	7.60339e-20
205927_s_at	cathepsin E	CTSE	-2.94858	2.9466e-08	1.31687e-07
222294_s_at	RAB27A, member RAS oncogene family	RAB27A	-2.94749	1.14832e-33	1.42368e-31
205009_at	trefoil factor 1	TFF1	-2.94575	4.91983e-06	1.5784e-05
207200_at	ornithine carbamoyltransferase	OTC	-2.94423	1.38984e-12	1.12761e-11
236360_at	long intergenic non-protein coding RNA 982	LINC00982	-2.93255	1.6528e-25	7.43148e-24
230135_at	hedgehog interacting protein	HHIP	-2.92638	2.98907e-18	5.21632e-17
219429_at	fatty acid 2-hydroxylase	FA2H	-2.92245	9.02537e-16	1.13205e-14
228360_at	LY6/PLAUR domain containing 6B	LYPD6B	-2.91564	2.33323e-16	3.16942e-15
231944_at	ERO1-like beta (S. cerevisiae)	ERO1LB	-2.90393	6.35199e-25	2.65516e-23
242428_at			-2.89872	4.25153e-63	1.54968e-59
221095_s_at	potassium voltage-gated channel, Isk-related family, member 2	KCNE2	-2.89791	4.13188e-11	2.73135e-10
241898_at	lipase, member H	LIPH	-2.88825	1.6044e-27	9.29243e-26
240242_at			-2.8725	1.32937e-23	4.62996e-22
228303_at	polypeptide N-acetylgalactosaminyltransferase 6	GALNT6	-2.86959	1.43034e-24	5.70832e-23
239155_at	coxsackie virus and adenovirus receptor	CXADR	-2.85781	2.3727e-16	3.21984e-15
208399_s_at	endothelin 3	EDN3	-2.85774	2.62426e-16	3.54012e-15
220468_at	ADP-ribosylation factor-like 14	ARL14	-2.85362	3.95951e-10	2.29353e-09
234640_x_at			-2.84644	4.40776e-14	4.40656e-13
205765_at	cytochrome P450, family 3, subfamily A, polypeptide 5	CYP3A5	-2.84309	2.09283e-10	1.25522e-09
237001_at			-2.83614	1.28262e-65	7.01272e-62
206334_at	lipase, gastric	LIPF	-2.83315	0.00308071	0.00604781
238681_at	glycerophosphodiester phosphodiesterase domain containing 1	GDPD1	-2.83189	2.4846e-27	1.39759e-25
235144_at	RAS and EF-hand domain containing	RASEF	-2.82238	4.42464e-14	4.42181e-13
210397_at	defensin, beta 1	DEFB1	-2.82199	5.43358e-16	7.01656e-15
203924_at	glutathione S-transferase alpha 1	GSTA1	-2.81716	2.90449e-09	1.49588e-08
219543_at	phenazine biosynthesis-like protein domain containing	PBLD	-2.81476	9.41862e-16	1.17814e-14
232578_at	claudin 18	CLDN18	-2.80159	8.38081e-06	2.59792e-05
242772_x_at			-2.79944	5.8812e-68	3.57283e-64
205815_at	regenerating islet-derived 3 alpha	REG3A	-2.7971	0.000461623	0.00106226
241994_at	xanthine dehydrogenase	XDH	-2.79584	7.9118e-12	5.77155e-11
232779_at			-2.79374	1.21539e-30	1.03561e-28
242271_at	solute carrier family 26 (anion exchanger), member 9	SLC26A9	-2.79138	2.12345e-12	1.68017e-11
232424_at	PR domain containing 16	PRDM16	-2.78918	1.15349e-20	2.75763e-19
214421_x_at	cytochrome P450, family 2, subfamily C, polypeptide 9	CYP2C9	-2.78451	1.67844e-14	1.77331e-13
226960_at	chemokine (C-X-C motif) ligand 17	CXCL17	-2.78399	1.22759e-07	5.02382e-07
238942_at			-2.78351	1.17493e-30	1.00531e-28
1552797_s_at	prominin 2	PROM2	-2.78314	8.66109e-15	9.53575e-14
206121_at	adenosine monophosphate deaminase 1	AMPD1	-2.77803	8.03994e-27	4.28027e-25
205199_at	carbonic anhydrase IX	CA9	-2.76336	2.74576e-11	1.85913e-10
236118_at	GATA6 antisense RNA 1 (head to head)	GATA6-AS1	-2.76161	2.48441e-21	6.47451e-20
235871_at	lipase, member H	LIPH	-2.76035	7.10575e-22	2.00571e-20
206084_at	protein tyrosine phosphatase, receptor type, R	PTPRR	-2.76018	3.03786e-23	1.01899e-21
241455_at	chromosome 6 open reading frame 132	C6orf132	-2.75845	2.2932e-29	1.66729e-27
238722_x_at	N-acyl phosphatidylethanolamine phospholipase D	NAPEPLD	-2.74111	2.44964e-28	1.55016e-26
207981_s_at	estrogen-related receptor gamma	ESRRG	-2.73867	3.01188e-09	1.54755e-08
229648_at	Rho GTPase activating protein 32	ARHGAP32	-2.73488	3.41999e-34	4.56068e-32
228708_at	RAB27B, member RAS oncogene family	RAB27B	-2.73263	9.21616e-14	8.80933e-13
241893_at			-2.72913	1.33509e-29	9.97212e-28
219017_at	ethanolamine kinase 1	ETNK1	-2.72585	6.2597e-19	1.20553e-17
222262_s_at	ethanolamine kinase 1	ETNK1	-2.70067	3.39565e-18	5.88454e-17
235892_at		C11orf92	-2.69902	5.75897e-18	9.65568e-17
227506_at	solute carrier family 16, member 9	SLC16A9	-2.6986	4.25292e-20	9.51427e-19
1556057_s_at	neuronal differentiation 1	NEUROD1	-2.69817	5.66009e-35	8.12246e-33
235651_at	tetratricopeptide repeat domain 22	TTC22	-2.69736	2.02922e-18	3.63762e-17
219014_at	placenta-specific 8	PLAC8	-2.69426	5.05195e-11	3.30164e-10
228969_at	anterior gradient 2	AGR2	-2.69156	2.55736e-10	1.5162e-09
207222_at	uncharacterized LOC100652777 /// phospholipase A2, group X	LOC100652777 /// PLA2G10	-2.69044	6.18877e-13	5.25339e-12
235766_x_at	RAB27A, member RAS oncogene family	RAB27A	-2.68406	3.47345e-28	2.15563e-26
239673_at			-2.68147	9.62092e-29	6.37736e-27
1554897_s_at	rhomboid, veinlet-like 2 (Drosophila)	RHBDL2	-2.676	6.99783e-19	1.33592e-17
224595_at	solute carrier family 44 (choline transporter), member 1	SLC44A1	-2.67376	5.82776e-33	6.7507e-31
204971_at	cystatin A (stefin A)	CSTA	-2.66544	5.02596e-20	1.11388e-18
228004_at	long intergenic non-protein coding RNA 261	LINC00261	-2.6601	2.04651e-09	1.07631e-08
212592_at	immunoglobulin J polypeptide, linker protein for immunoglobulin alpha and mu polypeptides	IGJ	-2.65778	2.90082e-10	1.70815e-09
228538_at	zinc finger protein 662	ZNF662	-2.6574	7.23335e-33	8.25049e-31
216687_x_at	UDP glucuronosyltransferase 2 family, polypeptide B15	UGT2B15	-2.65519	7.07463e-17	1.03176e-15
203355_s_at	pleckstrin and Sec7 domain containing 3	PSD3	-2.65146	5.93455e-28	3.58532e-26
236430_at	transmembrane emp24 protein transport domain containing 6	TMED6	-2.64602	7.20764e-10	4.02408e-09
216025_x_at	cytochrome P450, family 2, subfamily C, polypeptide 9	CYP2C9	-2.64293	3.73516e-15	4.33036e-14
229075_at	spermatogenesis associated 5	SPATA5	-2.63324	7.10291e-27	3.7962e-25
205874_at	inositol-trisphosphate 3-kinase A	ITPKA	-2.63295	3.437e-28	2.13543e-26
227626_at	progestin and adipoQ receptor family member VIII	PAQR8	-2.6275	1.4603e-23	5.07255e-22
224453_s_at	ethanolamine kinase 1	ETNK1	-2.62522	4.09338e-18	7.01585e-17
215118_s_at	/// Ig alpha 1- alpha 2m=immunoglobulin A1-A2 lambda hybrid GAU heavy chain {membrane exon} [human, myeloma, mRNA Partial, 360 nt]. /// immunoglobulin heavy locus	AL928768.3 /// Ig alpha 1-[alpha]2m /// IGH	-2.62474	9.1354e-13	7.58624e-12
227969_at	PCBP1 antisense RNA 1	PCBP1-AS1	-2.62464	1.98575e-42	7.02536e-40
1556012_at	kelch domain containing 7A	KLHDC7A	-2.61463	2.56449e-29	1.83766e-27
221696_s_at	serine/threonine/tyrosine kinase 1	STYK1	-2.61273	8.75872e-36	1.39616e-33
230585_at	potassium inwardly-rectifying channel, subfamily J, member 15	KCNJ15	-2.60721	3.39506e-20	7.70868e-19
237885_at	SOX21 antisense RNA 1 (head to head)	SOX21-AS1	-2.60468	9.0202e-27	4.77425e-25
227642_at	transcription factor CP2-like 1	TFCP2L1	-2.59946	1.69358e-18	3.07835e-17
1552884_at	NK6 homeobox 3	NKX6-3	-2.59745	5.24124e-38	1.11504e-35
219956_at	polypeptide N-acetylgalactosaminyltransferase 6	GALNT6	-2.58782	5.17332e-16	6.70106e-15
205523_at	hyaluronan and proteoglycan link protein 1	HAPLN1	-2.58471	6.71265e-30	5.20588e-28
203431_s_at	Rho GTPase activating protein 32	ARHGAP32	-2.57774	2.1933e-23	7.44373e-22
206844_at	fructose-1,6-bisphosphatase 2	FBP2	-2.57544	9.6101e-23	3.01799e-21
233876_at			-2.57476	2.73538e-51	2.99113e-48
209752_at	regenerating islet-derived 1 alpha	REG1A	-2.57412	0.000213964	0.000523049
228706_s_at	claudin 23	CLDN23	-2.55798	1.33792e-14	1.43658e-13
235638_at	Ras association (RalGDS/AF-6) domain family member 6	RASSF6	-2.55513	2.56176e-11	1.74111e-10
239624_at	uncharacterized LOC102724689	LOC102724689	-2.55352	1.34653e-25	6.12491e-24
206502_s_at	insulinoma-associated 1	INSM1	-2.54908	3.87218e-09	1.95522e-08
1569040_s_at	ankyrin repeat domain 36B pseudogene 2	ANKRD36BP2	-2.54793	1.17097e-13	1.10289e-12
232529_at	Sp3 transcription factor	SP3	-2.53441	4.28521e-42	1.45524e-39
227703_s_at	synaptotagmin-like 4	SYTL4	-2.53427	6.92004e-33	7.93194e-31
207638_at	transmembrane protease, serine 15	TMPRSS15	-2.53373	1.65037e-05	4.872e-05
233786_at			-2.53141	5.52416e-40	1.50265e-37
1557275_a_at	TLC domain containing 2	TLCD2	-2.53007	2.75591e-43	1.09188e-40
228038_at	SRY (sex determining region Y)-box 2	SOX2	-2.52878	1.53788e-15	1.87519e-14
209699_x_at	aldo-keto reductase family 1, member C2 /// aldo-keto reductase family 1 member C2-like	AKR1C2 /// LOC101930400	-2.52791	1.50081e-14	1.60048e-13
206522_at	maltase-glucoamylase (alpha-glucosidase)	MGAM	-2.52249	1.21746e-15	1.50123e-14
237194_at			-2.52133	5.30968e-50	4.75913e-47
243582_at	SH3 domain containing ring finger 2	SH3RF2	-2.51487	3.58057e-15	4.15908e-14											UGT1A5			UGT1A6			UGT1A7			UGT1A8			UGT1A9
236001_at	long intergenic non-protein coding RNA 675	LINC00675	-2.51372	3.06101e-12	2.36686e-11
1570445_a_at	centrosomal protein 192kDa pseudogene	LOC643201	-2.50902	2.1496e-43	8.70587e-41
209114_at	tetraspanin 1	TSPAN1	-2.50852	6.54461e-11	4.20527e-10
1559276_at	prostate cancer associated transcript 18 (non-protein coding)	PCAT18	-2.50706	1.65752e-46	1.02983e-43
214601_at	tryptophan hydroxylase 1	TPH1	-2.50306	1.03071e-13	9.78198e-13
201884_at	carcinoembryonic antigen-related cell adhesion molecule 5	CEACAM5	-2.50093	1.50012e-05	4.45852e-05
215658_at	long intergenic non-protein coding RNA 675	LINC00675	-2.49689	4.93954e-46	2.84284e-43
226147_s_at	polymeric immunoglobulin receptor	PIGR	-2.49417	3.1872e-05	8.96077e-05
214135_at	claudin 18	CLDN18	-2.49414	1.59308e-06	5.50998e-06
207912_s_at	deleted in azoospermia 1 /// deleted in azoospermia 2 /// deleted in azoospermia 3 /// deleted in azoospermia 4	DAZ1 /// DAZ2 /// DAZ3 /// DAZ4	-2.49221	0.0033678	0.00656498
217626_at	aldo-keto reductase family 1, member C1	AKR1C1	-2.48694	2.44457e-32	2.56048e-30
216661_x_at	cytochrome P450, family 2, subfamily C, polypeptide 9	CYP2C9	-2.48364	1.26578e-14	1.36208e-13
204058_at	malic enzyme 1, NADP(+)-dependent, cytosolic	ME1	-2.48259	9.58077e-22	2.6523e-20
205623_at	aldehyde dehydrogenase 3 family, member A1	ALDH3A1	-2.4762	1.52866e-10	9.33847e-10
204055_s_at	CTAGE family, member 5	CTAGE5	-2.47182	4.67858e-42	1.57902e-39
215129_at	phosphatidylinositol-4-phosphate 3-kinase, catalytic subunit type 2 gamma	PIK3C2G	-2.47112	7.53858e-12	5.5177e-11
209204_at	LIM domain only 4	LMO4	-2.46082	1.60418e-37	3.24847e-35
228320_x_at	coiled-coil domain containing 64	CCDC64	-2.46067	1.36734e-33	1.68377e-31
229223_at		RP11-96D1.11	-2.45953	9.03822e-25	3.70438e-23
210791_s_at	Rho GTPase activating protein 32	ARHGAP32	-2.45666	2.38594e-29	1.73012e-27
226374_at	coxsackie virus and adenovirus receptor	CXADR	-2.45258	2.24298e-12	1.76784e-11
1563173_at			-2.45061	1.37411e-58	3.00517e-55
238197_at	GATA binding protein 5	GATA5	-2.4469	3.19685e-13	2.8347e-12
219962_at	angiotensin I converting enzyme 2	ACE2	-2.44585	6.82467e-06	2.14497e-05
222245_s_at	fer-1-like family member 4, pseudogene (functional)	FER1L4	-2.44551	2.86124e-18	5.00923e-17
229254_at	major facilitator superfamily domain containing 4	MFSD4	-2.44264	5.20529e-08	2.25354e-07
209160_at	aldo-keto reductase family 1, member C3	AKR1C3	-2.4426	9.53197e-13	7.8892e-12
228241_at	anterior gradient 3	AGR3	-2.44097	6.8482e-06	2.15162e-05
204519_s_at	plasmolipin	PLLP	-2.44078	4.13994e-14	4.15247e-13
206515_at	cytochrome P450, family 4, subfamily F, polypeptide 3	CYP4F3	-2.44012	5.96803e-13	5.07626e-12
238878_at	aristaless related homeobox	ARX	-2.43978	9.00624e-17	1.29175e-15
242086_at	spermatogenesis associated 6	SPATA6	-2.43748	4.77764e-34	6.23431e-32
204818_at	hydroxysteroid (17-beta) dehydrogenase 2	HSD17B2	-2.43662	5.73052e-07	2.12044e-06
210675_s_at	protein tyrosine phosphatase, receptor type, R	PTPRR	-2.4324	1.11706e-18	2.07387e-17
221874_at	KIAA1324	KIAA1324	-2.42944	3.50259e-10	2.04075e-09
219313_at	GRAM domain containing 1C	GRAMD1C	-2.42887	3.78514e-21	9.64364e-20
239671_at		SYT16	-2.42781	2.70643e-37	5.32282e-35
1562440_at	mitogen-activated protein kinase kinase kinase 13	MAP3K13	-2.42605	4.07247e-30	3.26963e-28
227522_at	carboxymethylenebutenolidase homolog (Pseudomonas)	CMBL	-2.42433	6.24045e-13	5.29562e-12
228716_at	thyroid hormone receptor, beta	THRB	-2.41973	3.74034e-23	1.24318e-21
243386_at	castor zinc finger 1	CASZ1	-2.41888	4.03645e-24	1.51888e-22
224998_at	CKLF-like MARVEL transmembrane domain containing 4	CMTM4	-2.41733	3.13046e-28	1.95833e-26
242998_at	retinol dehydrogenase 12 (all-trans/9-cis/11-cis)	RDH12	-2.4166	6.19128e-21	1.53379e-19
218986_s_at	DEAD (Asp-Glu-Ala-Asp) box polypeptide 60	DDX60	-2.41495	1.93117e-17	3.04635e-16
235057_at	itchy E3 ubiquitin protein ligase	ITCH	-2.41304	2.79484e-43	1.09934e-40
206641_at	tumor necrosis factor receptor superfamily, member 17	TNFRSF17	-2.41198	1.43432e-09	7.69896e-09
1554314_at	chromosome 6 open reading frame 141	C6orf141	-2.41067	1.93675e-40	5.72389e-38
236308_at	V-set and transmembrane domain containing 2A	VSTM2A	-2.40769	8.0575e-44	3.41507e-41
230559_x_at	FYVE, RhoGEF and PH domain containing 4	FGD4	-2.40707	2.53939e-33	3.03147e-31
226863_at	family with sequence similarity 110, member C	FAM110C	-2.40634	9.7098e-12	6.9982e-11
211653_x_at	aldo-keto reductase family 1, member C2 /// aldo-keto reductase family 1 member C2-like	AKR1C2 /// LOC101930400	-2.40449	8.42242e-16	1.05978e-14
236263_at	sonic hedgehog	SHH	-2.40292	2.29344e-31	2.15083e-29
1568598_at	Kazal-type serine peptidase inhibitor domain 1	KAZALD1	-2.4025	1.54164e-38	3.54157e-36
205776_at	flavin containing monooxygenase 5	FMO5	-2.40071	2.61485e-12	2.04472e-11
219722_s_at	glycerophosphodiester phosphodiesterase domain containing 3	GDPD3	-2.40018	3.00373e-22	8.93519e-21
236278_at	histone cluster 1, H3e	HIST1H3E	-2.39888	2.33781e-37	4.66496e-35
240422_at			-2.3972	5.20342e-15	5.90979e-14
215743_at	N-myristoyltransferase 2	NMT2	-2.39576	1.95689e-49	1.59691e-46
219695_at	sphingomyelin phosphodiesterase 3, neutral membrane (neutral sphingomyelinase II)	SMPD3	-2.39202	4.8834e-26	2.35657e-24
226041_at	N-acyl phosphatidylethanolamine phospholipase D	NAPEPLD	-2.39048	1.35037e-29	1.00725e-27
204151_x_at	aldo-keto reductase family 1, member C1	AKR1C1	-2.38612	1.92947e-14	2.02095e-13
220161_s_at	erythrocyte membrane protein band 4.1 like 4B	EPB41L4B	-2.3846	2.82229e-12	2.19407e-11
228956_at	UDP glycosyltransferase 8	UGT8	-2.38391	3.81769e-10	2.21561e-09
233463_at	Ras association (RalGDS/AF-6) domain family member 6	RASSF6	-2.38188	6.13692e-12	4.55458e-11
210119_at	potassium inwardly-rectifying channel, subfamily J, member 15	KCNJ15	-2.38104	3.36439e-11	2.24711e-10
206698_at	X-linked Kx blood group	XK	-2.37902	4.97762e-15	5.66982e-14
235350_at	chromosome 4 open reading frame 19	C4orf19	-2.3782	2.66546e-13	2.39065e-12
228115_at	GRB2 associated, regulator of MAPK1	GAREM	-2.37756	3.00042e-24	1.15202e-22
207018_s_at	RAB27B, member RAS oncogene family	RAB27B	-2.37395	1.1225e-13	1.05998e-12
239761_at	glucosaminyl (N-acetyl) transferase 1, core 2	GCNT1	-2.3738	6.23254e-14	6.11708e-13
204351_at	S100 calcium binding protein P	S100P	-2.36582	1.96093e-08	8.98315e-08
235937_at	occludin	OCLN	-2.36481	8.57556e-35	1.20532e-32
238750_at	chemokine (C-C motif) ligand 28	CCL28	-2.36301	6.08247e-12	4.51601e-11
231969_at	storkhead box 2	STOX2	-2.35598	8.77268e-28	5.2249e-26
201468_s_at	NAD(P)H dehydrogenase, quinone 1	NQO1	-2.35541	8.22827e-14	7.92183e-13
1562208_a_at			-2.35412	1.20884e-27	7.09155e-26
227320_at	family with sequence similarity 101, member A /// protein FAM101A	FAM101A /// ZNF664-FAM101A	-2.3506	7.71833e-16	9.76625e-15
205141_at	angiogenin, ribonuclease, RNase A family, 5	ANG	-2.35004	1.23994e-18	2.288e-17
206094_x_at	UDP glucuronosyltransferase 1 family, polypeptide A1 /// UDP glucuronosyltransferase 1 family, polypeptide A10 /// UDP glucuronosyltransferase 1 family, polypeptide A3 /// UDP glucuronosyltransferase 1 family, polypeptide A4 /// UDP glucuronosyltransferase 1 family, polypeptide A5 /// UDP glucuronosyltransferase 1 family, polypeptide A6 /// UDP glucuronosyltransferase 1 family, polypeptide A7 ///…	UGT1A1 /// UGT1A10 /// UGT1A3 /// UGT1A4 /// UGT1A5 /// UGT1A6 /// UGT1A7 /// UGT1A8 /// UGT1A9	-2.34824	3.3903e-11	2.26358e-10
229276_at	immunoglobulin superfamily, member 9	IGSF9	-2.34805	7.14298e-22	2.01414e-20
229273_at	spalt-like transcription factor 1	SALL1	-2.34795	5.5091e-44	2.39056e-41
239319_at	long intergenic non-protein coding RNA 992 ///	LINC00992 /// LINC00992	-2.34772	4.35112e-24	1.62943e-22
229266_at	shisa family member 6	SHISA6	-2.34617	8.88105e-30	6.78172e-28
207126_x_at	UDP glucuronosyltransferase 1 family, polypeptide A1 /// UDP glucuronosyltransferase 1 family, polypeptide A10 /// UDP glucuronosyltransferase 1 family, polypeptide A4 /// UDP glucuronosyltransferase 1 family, polypeptide A6 /// UDP glucuronosyltransferase 1 family, polypeptide A8 /// UDP glucuronosyltransferase 1 family, polypeptide A9	UGT1A1 /// UGT1A10 /// UGT1A4 /// UGT1A6 /// UGT1A8 /// UGT1A9	-2.34232	4.17623e-11	2.75817e-10
205248_at	dopey family member 2	DOPEY2	-2.3406	7.76168e-25	3.20763e-23
242013_at	BCL2-like 15	BCL2L15	-2.33912	7.12015e-15	7.93668e-14
214234_s_at	cytochrome P450, family 3, subfamily A, polypeptide 5	CYP3A5	-2.33561	1.00307e-08	4.76936e-08
241060_x_at			-2.33497	1.50577e-34	2.07899e-32
209950_s_at	villin-like	VILL	-2.33184	1.05623e-13	1.00086e-12
204636_at	collagen, type XVII, alpha 1	COL17A1	-2.32516	1.19791e-20	2.85883e-19
213265_at	pepsin A-3-like /// pepsinogen 3, group I (pepsinogen A) /// pepsinogen 4, group I (pepsinogen A) /// pepsinogen 5, group I (pepsinogen A)	LOC101929842 /// PGA3 /// PGA4 /// PGA5	-2.32372	0.0108123	0.0189445
230117_at	V-set and transmembrane domain containing 2A	VSTM2A	-2.32074	4.70979e-53	6.43769e-50
215409_at	lysophosphatidylcholine acyltransferase 4	LPCAT4	-2.31861	4.59258e-46	2.69999e-43
227014_at	aspartate beta-hydroxylase domain containing 2	ASPHD2	-2.3165	4.37298e-17	6.58295e-16
1562921_at	EP300 antisense RNA 1	EP300-AS1	-2.31356	2.30377e-19	4.69645e-18
216092_s_at	solute carrier family 7 (amino acid transporter light chain, L system), member 8	SLC7A8	-2.31213	5.48026e-30	4.33622e-28
224009_x_at	dehydrogenase/reductase (SDR family) member 9	DHRS9	-2.30544	3.9159e-12	2.98151e-11
219476_at	chromosome 1 open reading frame 116	C1orf116	-2.3044	3.32176e-11	2.22053e-10
227046_at	solute carrier family 39, member 11	SLC39A11	-2.30257	2.26496e-24	8.83287e-23
236129_at	polypeptide N-acetylgalactosaminyltransferase 5	GALNT5	-2.29991	2.71023e-12	2.11356e-11
203767_s_at	steroid sulfatase (microsomal), isozyme S	STS	-2.29813	1.96113e-23	6.70076e-22
223720_at	serine peptidase inhibitor, Kazal type 7 (putative)	SPINK7	-2.29788	2.90729e-38	6.43546e-36
226185_at	CDP-diacylglycerol synthase (phosphatidate cytidylyltransferase) 1	CDS1	-2.29453	1.57888e-12	1.27024e-11
236279_at			-2.29285	9.55928e-18	1.55969e-16
235722_at	synaptojanin 2 binding protein /// SYNJ2BP-COX16 readthrough	SYNJ2BP /// SYNJ2BP-COX16	-2.28908	1.22328e-33	1.51319e-31
232330_at	cytochrome c oxidase assembly factor 1 homolog (S. cerevisiae)	COA1	-2.287	1.33822e-48	1.03052e-45
227491_at	ELOVL fatty acid elongase 6	ELOVL6	-2.28596	6.15224e-27	3.32057e-25
209937_at	transmembrane 4 L six family member 4	TM4SF4	-2.28495	1.36246e-05	4.07976e-05
239649_at			-2.27744	2.16475e-45	1.11658e-42
228707_at	claudin 23	CLDN23	-2.27372	4.67002e-10	2.67477e-09
244771_at	kelch repeat and BTB (POZ) domain containing 12	KBTBD12	-2.27102	2.70651e-23	9.11197e-22
239006_at	solute carrier family 26 (anion exchanger), member 7	SLC26A7	-2.26544	1.50119e-19	3.13393e-18
230077_at	succinate dehydrogenase complex, subunit A, flavoprotein (Fp) pseudogene /// succinate dehydrogenase complex, subunit A, flavoprotein (Fp) /// succinate dehydrogenase complex, subunit A, flavoprotein pseudogene 1 /// succinate dehydrogenase complex, subunit A, flavoprotein pseudogene 2	LOC220729 /// SDHA /// SDHAP1 /// SDHAP2	-2.25916	2.99595e-29	2.12456e-27
236375_at			-2.25476	2.84902e-43	1.11264e-40
207178_s_at	fyn-related Src family tyrosine kinase	FRK	-2.25277	2.38144e-22	7.13844e-21
231230_at	potassium channel, subfamily K, member 10	KCNK10	-2.25215	4.29854e-41	1.32781e-38
214235_at	cytochrome P450, family 3, subfamily A, polypeptide 5	CYP3A5	-2.25126	4.49497e-09	2.24872e-08
244845_at			-2.25033	2.93494e-31	2.7198e-29
219750_at	transmembrane protein 144	TMEM144	-2.24933	1.38689e-33	1.704e-31
213802_at	protease, serine, 12 (neurotrypsin, motopsin)	PRSS12	-2.23561	3.4704e-16	4.61035e-15
234562_x_at			-2.2353	8.10791e-38	1.69847e-35
221133_s_at	claudin 18	CLDN18	-2.2239	2.58474e-05	7.37891e-05
1559054_a_at			-2.22336	1.2556e-55	2.1453e-52
214705_at	InaD-like (Drosophila)	INADL	-2.22335	4.5026e-31	4.07582e-29
227226_at	melanocortin 2 receptor accessory protein 2	MRAP2	-2.22332	1.08479e-12	8.91628e-12
210002_at	GATA binding protein 6	GATA6	-2.22318	1.18462e-14	1.2823e-13
236205_at	ATP-binding cassette, sub-family C, member 6 pseudogene 1 (functional)	ABCC6P1	-2.22154	1.13041e-32	1.25112e-30
236385_at		RP11-382B18.4	-2.22049	1.35604e-21	3.66673e-20
243692_at	GATA binding protein 4	GATA4	-2.22038	1.57987e-43	6.59383e-41
225299_at	myosin VB	MYO5B	-2.21963	1.3027e-13	1.21836e-12
226302_at	ATPase, aminophospholipid transporter, class I, type 8B, member 1	ATP8B1	-2.2184	4.24601e-18	7.25697e-17
234092_s_at	transmembrane 6 superfamily member 2	TM6SF2	-2.21832	7.50271e-14	7.26294e-13
219735_s_at	transcription factor CP2-like 1	TFCP2L1	-2.21799	2.30732e-21	6.0563e-20
210652_s_at	tetratricopeptide repeat domain 39A	TTC39A	-2.21172	3.91438e-10	2.26787e-09
239650_at	NCK-associated protein 5	NCKAP5	-2.20976	1.64886e-49	1.36951e-46
1556009_at	peroxisomal biogenesis factor 13	PEX13	-2.20318	3.70995e-35	5.36618e-33
220177_s_at	transmembrane protease, serine 3	TMPRSS3	-2.20302	5.1873e-09	2.57225e-08
201467_s_at	NAD(P)H dehydrogenase, quinone 1	NQO1	-2.20204	1.21752e-14	1.31479e-13
203908_at	solute carrier family 4 (sodium bicarbonate cotransporter), member 4	SLC4A4	-2.19391	4.2557e-08	1.86189e-07
225726_s_at	pleckstrin homology domain containing, family H (with MyTH4 domain) member 1	PLEKHH1	-2.19167	2.73196e-20	6.2734e-19
242635_s_at	N-acyl phosphatidylethanolamine phospholipase D	NAPEPLD	-2.19054	2.61085e-25	1.15212e-23
223503_at	transmembrane protein 163	TMEM163	-2.18978	1.77671e-11	1.23511e-10
1554182_at	tripartite motif containing 73 /// tripartite motif containing 74	TRIM73 /// TRIM74	-2.18975	4.80148e-17	7.17663e-16
208268_at	ADAM metallopeptidase domain 28	ADAM28	-2.18844	3.1017e-12	2.39493e-11
202489_s_at	FXYD domain containing ion transport regulator 3	FXYD3	-2.18522	2.32812e-09	1.21587e-08
226817_at	desmocollin 2	DSC2	-2.18304	9.56284e-14	9.10885e-13
1554411_at	catenin (cadherin-associated protein), beta 1, 88kDa	CTNNB1	-2.1812	9.87823e-22	2.72774e-20
228528_at	microRNA 29b-2 /// microRNA 29c	MIR29B2 /// MIR29C	-2.17642	1.13557e-20	2.71837e-19
205464_at	sodium channel, non-voltage-gated 1, beta subunit	SCNN1B	-2.17509	1.47561e-24	5.87629e-23
220609_at	SUMO-interacting motifs containing 1 pseudogene	LOC202181	-2.17264	2.94902e-29	2.094e-27
206135_at	suppression of tumorigenicity 18, zinc finger	ST18	-2.1723	2.0985e-19	4.29883e-18
211778_s_at	ovo-like zinc finger 2	OVOL2	-2.17225	6.70844e-17	9.82281e-16
205709_s_at	CDP-diacylglycerol synthase (phosphatidate cytidylyltransferase) 1	CDS1	-2.16956	3.16065e-12	2.43736e-11
227015_at	aspartate beta-hydroxylase domain containing 2	ASPHD2	-2.1679	6.29252e-22	1.79096e-20
216594_x_at	aldo-keto reductase family 1, member C1	AKR1C1	-2.16734	8.03702e-16	1.01413e-14
216058_s_at	cytochrome P450, family 2, subfamily C, polypeptide 19	CYP2C19	-2.16335	1.21794e-37	2.49404e-35
203889_at	secretogranin V (7B2 protein)	SCG5	-2.16331	1.66536e-13	1.53601e-12
205290_s_at	bone morphogenetic protein 2	BMP2	-2.16305	1.01751e-22	3.18264e-21
215100_at	androgen-dependent TFPI-regulating protein	ADTRP	-2.15782	1.06349e-18	1.98316e-17
224355_s_at	membrane-spanning 4-domains, subfamily A, member 8	MS4A8	-2.15648	6.31991e-12	4.67516e-11
219450_at	chromosome 4 open reading frame 19	C4orf19	-2.15474	5.68273e-11	3.68438e-10
205660_at	2'-5'-oligoadenylate synthetase-like	OASL	-2.14859	3.49446e-15	4.06943e-14
1555173_at	syntaxin 19	STX19	-2.14692	5.53251e-19	1.07152e-17
204532_x_at	UDP glucuronosyltransferase 1 family, polypeptide A1 /// UDP glucuronosyltransferase 1 family, polypeptide A10 /// UDP glucuronosyltransferase 1 family, polypeptide A4 /// UDP glucuronosyltransferase 1 family, polypeptide A6 /// UDP glucuronosyltransferase 1 family, polypeptide A8 /// UDP glucuronosyltransferase 1 family, polypeptide A9	UGT1A1 /// UGT1A10 /// UGT1A4 /// UGT1A6 /// UGT1A8 /// UGT1A9	-2.1468	1.69595e-10	1.03006e-09
1557136_at	ATPase type 13A4	ATP13A4	-2.1427	3.34101e-29	2.34493e-27
227629_at	prolactin receptor	PRLR	-2.13895	1.6803e-14	1.77459e-13
226363_at	ATP-binding cassette, sub-family C (CFTR/MRP), member 5	ABCC5	-2.13654	6.98445e-30	5.3861e-28
202341_s_at	tripartite motif containing 2	TRIM2	-2.13649	4.40774e-17	6.62433e-16
239272_at	matrix metallopeptidase 28	MMP28	-2.13588	3.77873e-17	5.74374e-16
233386_at			-2.13543	4.92527e-25	2.08986e-23
233063_s_at	GMDS antisense RNA 1 (head to head) ///	GMDS-AS1 /// RP1-80B9.2	-2.13471	1.92687e-36	3.34449e-34
229457_at	ankyrin repeat and KH domain containing 1	ANKHD1	-2.13407	3.78188e-52	4.69942e-49
204469_at	protein tyrosine phosphatase, receptor-type, Z polypeptide 1	PTPRZ1	-2.13158	1.5955e-11	1.11709e-10
224863_at	guanine nucleotide binding protein (G protein), q polypeptide	GNAQ	-2.13095	3.66842e-47	2.44599e-44
236225_at	gamma-glutamyltransferase 6	GGT6	-2.12755	2.13683e-15	2.55649e-14
206482_at	protein tyrosine kinase 6	PTK6	-2.12488	3.08585e-14	3.14246e-13
58916_at	potassium channel tetramerization domain containing 14 /// NDUFC2-KCTD14 readthrough	KCTD14 /// NDUFC2-KCTD14	-2.12457	5.71369e-16	7.35395e-15
225820_at	jade family PHD finger 1	JADE1	-2.12415	4.86909e-39	1.17277e-36
235924_at	fyn-related Src family tyrosine kinase	FRK	-2.12413	8.28804e-16	1.04364e-14
AFFX-M27830_5_at			-2.12396	5.86929e-14	5.78413e-13
229909_at	beta-1,4-N-acetyl-galactosaminyl transferase 3	B4GALNT3	-2.11993	4.5817e-22	1.33318e-20
214465_at	orosomucoid 1 /// orosomucoid 2	ORM1 /// ORM2	-2.11899	1.91911e-09	1.01311e-08
220613_s_at	synaptotagmin-like 2	SYTL2	-2.11887	3.5597e-19	7.0799e-18
1559550_s_at			-2.11816	8.24838e-17	1.18929e-15
229831_at	contactin 3 (plasmacytoma associated)	CNTN3	-2.11785	1.35775e-18	2.49684e-17
225290_at	ethanolamine kinase 1	ETNK1	-2.11783	5.45726e-24	2.01062e-22
215108_x_at	TOX high mobility group box family member 3	TOX3	-2.11685	3.59265e-09	1.82317e-08
219196_at	secretogranin III	SCG3	-2.11579	8.54126e-19	1.61366e-17
237056_at	inscuteable homolog (Drosophila)	INSC	-2.11169	8.2503e-23	2.61045e-21
1552575_a_at	chromosome 6 open reading frame 141	C6orf141	-2.10949	5.00344e-13	4.3108e-12
230287_at	small G protein signaling modulator 1	SGSM1	-2.1094	1.18208e-31	1.14188e-29
219730_at	mediator of RNA polymerase II transcription subunit 18-like /// mediator complex subunit 18	LOC100996782 /// MED18	-2.10724	2.61951e-37	5.18718e-35
235299_at	solute carrier family 41 (magnesium transporter), member 2	SLC41A2	-2.10596	1.07044e-17	1.73412e-16
207259_at	long intergenic non-protein coding RNA 483	LINC00483	-2.10366	9.02449e-10	4.97504e-09
227729_at			-2.10071	5.23927e-40	1.43228e-37
1558236_at	down-regulator of transcription 1, TBP-binding (negative cofactor 2)	DR1	-2.1	3.94959e-34	5.22866e-32
233527_at	uncharacterized LOC101929340	LOC101929340	-2.09967	3.92782e-40	1.09411e-37
1559125_at		PAGR1	-2.09608	7.92397e-25	3.26976e-23
223952_x_at	dehydrogenase/reductase (SDR family) member 9	DHRS9	-2.09426	6.90369e-11	4.42197e-10
238755_at	Ras association (RalGDS/AF-6) domain family (N-terminal) member 10	RASSF10	-2.09163	3.13869e-17	4.81909e-16
232914_s_at	synaptotagmin-like 2	SYTL2	-2.0914	9.61503e-22	2.66043e-20
207017_at	RAB27B, member RAS oncogene family	RAB27B	-2.09073	2.07716e-15	2.48782e-14
209213_at	carbonyl reductase 1	CBR1	-2.08831	1.88891e-29	1.38812e-27
201785_at	ribonuclease, RNase A family, 1 (pancreatic)	RNASE1	-2.08631	7.42599e-17	1.07868e-15
227862_at	TMF1-regulated nuclear protein 1	TRNP1	-2.08379	5.73314e-10	3.24324e-09
203021_at	secretory leukocyte peptidase inhibitor	SLPI	-2.08338	4.11485e-09	2.07144e-08
1558748_at			-2.08132	5.13103e-28	3.11671e-26
205513_at	transcobalamin I (vitamin B12 binding protein, R binder family)	TCN1	-2.07881	0.000339741	0.00080118
1554530_at	V-set and transmembrane domain containing 2A	VSTM2A	-2.07779	3.19131e-55	5.13191e-52
223426_s_at	erythrocyte membrane protein band 4.1 like 4B	EPB41L4B	-2.07714	7.0693e-27	3.78194e-25
206191_at	ectonucleoside triphosphate diphosphohydrolase 3	ENTPD3	-2.07091	6.35412e-16	8.1361e-15
242918_at	Homo sapiens nuclear autoantigenic sperm protein (histone-binding) (NASP), transcript variant 2, mRNA. /// nuclear autoantigenic sperm protein (histone-binding)	NASP /// NASP	-2.0703	1.07408e-32	1.19603e-30
40284_at	forkhead box A2	FOXA2	-2.06882	1.37584e-13	1.28325e-12
242601_at	HEPACAM family member 2	HEPACAM2	-2.0684	0.000116424	0.00029854
1562673_at			-2.06839	1.21326e-45	6.37834e-43
214774_x_at	TOX high mobility group box family member 3	TOX3	-2.06728	3.11682e-07	1.20093e-06
221103_s_at	WD repeat domain 52	WDR52	-2.06232	1.02423e-34	1.42132e-32
219976_at	hook microtubule-tethering protein 1	HOOK1	-2.06156	1.15737e-19	2.45649e-18
236216_at			-2.06086	4.19216e-33	4.92917e-31
230462_at	numb homolog (Drosophila)	NUMB	-2.06054	2.87076e-39	7.23313e-37
202987_at	TRAF3 interacting protein 2	TRAF3IP2	-2.05979	3.10768e-58	6.5351e-55
218035_s_at	RNA binding motif protein 47	RBM47	-2.05975	4.10589e-16	5.39249e-15
238805_at	chromosome 11 open reading frame 52 /// heat shock 27kDa protein 2 /// HSPB2-C11orf52 readthrough (NMD candidate)	C11orf52 /// HSPB2 /// HSPB2-C11orf52	-2.05835	2.47662e-18	4.38643e-17
236513_at	PRELI domain containing 2	PRELID2	-2.05642	2.71849e-19	5.46744e-18
232174_at	Homo sapiens clone 24838 mRNA sequence.	AK025288	-2.05633	4.29608e-20	9.60688e-19
207820_at	alcohol dehydrogenase 1A (class I), alpha polypeptide	ADH1A	-2.05611	1.98196e-14	2.07078e-13
230285_at	small VCP/p97-interacting protein	SVIP	-2.05509	5.42059e-20	1.1936e-18
213506_at	coagulation factor II (thrombin) receptor-like 1	F2RL1	-2.05418	6.46966e-08	2.76545e-07
1559190_s_at	retinol dehydrogenase 13 (all-trans/9-cis)	RDH13	-2.05218	3.17767e-21	8.1798e-20
220186_s_at	cadherin-related family member 2	CDHR2	-2.05159	8.11855e-14	7.82584e-13
244425_at			-2.04997	1.04085e-38	2.44243e-36
244056_at	surfactant associated 2	SFTA2	-2.04878	4.48064e-09	2.24237e-08
205185_at	serine peptidase inhibitor, Kazal type 5	SPINK5	-2.0487	1.11615e-08	5.27721e-08
220926_s_at	ER degradation enhancer, mannosidase alpha-like 3	EDEM3	-2.04638	7.66143e-23	2.4425e-21
238439_at	ankyrin repeat domain 22	ANKRD22	-2.04471	1.24893e-10	7.71847e-10
218002_s_at	chemokine (C-X-C motif) ligand 14	CXCL14	-2.04376	5.7633e-09	2.83703e-08
1554447_at	JPX transcript, XIST activator (non-protein coding)	JPX	-2.04159	1.61809e-31	1.54127e-29
209712_at	solute carrier family 35 (UDP-GlcA/UDP-GalNAc transporter), member D1	SLC35D1	-2.04013	2.00848e-33	2.44574e-31
239923_at			-2.03801	1.81208e-36	3.15528e-34
220421_at	butyrophilin-like 8	BTNL8	-2.03497	1.89226e-07	7.5265e-07
229177_at	chromosome 16 open reading frame 89	C16orf89	-2.03279	9.96067e-10	5.45691e-09
226535_at	integrin, beta 6 /// uncharacterized LOC100505984	ITGB6 /// LOC100505984	-2.02911	1.95384e-07	7.75509e-07
206282_at	neuronal differentiation 1	NEUROD1	-2.0281	7.03752e-24	2.5465e-22
215563_s_at	macrophage stimulating 1-like	MST1L	-2.02473	1.95041e-15	2.34628e-14
224027_at	chemokine (C-C motif) ligand 28	CCL28	-2.02267	7.30168e-12	5.35075e-11
226811_at	family with sequence similarity 46, member C	FAM46C	-2.02168	1.69359e-15	2.05406e-14
208596_s_at	UDP glucuronosyltransferase 1 family, polypeptide A1 /// UDP glucuronosyltransferase 1 family, polypeptide A10 /// UDP glucuronosyltransferase 1 family, polypeptide A3 /// UDP glucuronosyltransferase 1 family, polypeptide A4 /// UDP glucuronosyltransferase 1 family, polypeptide A5 /// UDP glucuronosyltransferase 1 family, polypeptide A6 /// UDP glucuronosyltransferase 1 family, polypeptide A7 ///…	UGT1A1 /// UGT1A10 /// UGT1A3 /// UGT1A4 /// UGT1A5 /// UGT1A6 /// UGT1A7 /// UGT1A8 /// UGT1A9	-2.02157	1.52819e-07	6.16859e-07
233565_s_at	FKBP1A-SDCBP2 readthrough (NMD candidate) /// syndecan binding protein (syntenin) 2	FKBP1A-SDCBP2 /// SDCBP2	-2.01927	6.54536e-12	4.83409e-11
202234_s_at	solute carrier family 16 (monocarboxylate transporter), member 1	SLC16A1	-2.0165	4.05197e-19	8.02104e-18
208297_s_at	ecotropic viral integration site 5	EVI5	-2.01599	4.87758e-61	1.48157e-57
231982_at	small integral membrane protein 24	SMIM24	-2.01232	2.86001e-07	1.10784e-06
205430_at	bone morphogenetic protein 5	BMP5	-2.01187	2.21251e-37	4.43109e-35
229125_at	KN motif and ankyrin repeat domains 4	KANK4	-2.01019	6.95948e-22	1.96951e-20
1556923_at			-2.01008	8.43041e-31	7.36314e-29
1557548_at	proline rich 26	PRR26	-2.0098	1.48535e-38	3.42665e-36
228865_at	chromosome 1 open reading frame 116	C1orf116	-2.00935	1.27513e-10	7.86883e-10
205892_s_at	fatty acid binding protein 1, liver	FABP1	-2.00716	0.00730764	0.0132735
209515_s_at	RAB27A, member RAS oncogene family	RAB27A	-2.00683	4.64015e-21	1.16859e-19
1564315_at	chromosome 8 open reading frame 49	C8orf49	-2.00378	6.72377e-36	1.08443e-33
204751_x_at	desmocollin 2	DSC2	-2.00369	2.79349e-09	1.44198e-08
226767_s_at	fumarylacetoacetate hydrolase domain containing 1	FAHD1	-2.0033	5.13142e-27	2.78887e-25
225465_at	membrane associated guanylate kinase, WW and PDZ domain containing 1	MAGI1	-2.00312	1.89076e-41	5.97557e-39
213929_at	exophilin 5	EXPH5	-2.00207	3.71917e-16	4.91411e-15
1560652_at		RP6-24A23.7	-2.00191	2.99203e-20	6.84187e-19
240108_at			-1.99754	2.22005e-45	1.1344e-42
219263_at	ring finger protein 128, E3 ubiquitin protein ligase	RNF128	-1.99602	8.58486e-07	3.09493e-06
244350_at	myosin X	MYO10	-1.9948	1.3561e-36	2.38408e-34
219614_s_at	solute carrier family 6 (proline IMINO transporter), member 20	SLC6A20	-1.99121	1.34012e-09	7.22663e-09
231978_at	two pore segment channel 2	TPCN2	-1.99072	3.05585e-09	1.56896e-08
234193_at			-1.98967	4.6948e-19	9.2069e-18
203394_s_at	hes family bHLH transcription factor 1	HES1	-1.98647	2.79318e-24	1.07623e-22
205158_at	ribonuclease, RNase A family, 4	RNASE4	-1.98641	1.79972e-17	2.84887e-16
1564236_at			-1.98432	1.49173e-32	1.62148e-30
202752_x_at	solute carrier family 7 (amino acid transporter light chain, L system), member 8	SLC7A8	-1.98347	5.22677e-27	2.83787e-25
227985_at	uncharacterized LOC100506098	LOC100506098	-1.98196	6.38719e-16	8.17653e-15
237262_at	GRB2 associated, regulator of MAPK1	GAREM	-1.98185	1.84106e-27	1.05403e-25
207601_at	sulfotransferase family, cytosolic, 1B, member 1	SULT1B1	-1.9818	1.3979e-12	1.13364e-11
1559590_at	choline dehydrogenase	CHDH	-1.98158	3.13261e-39	7.82081e-37
220686_s_at	piwi-like RNA-mediated gene silencing 2	PIWIL2	-1.98047	6.04585e-31	5.39244e-29
207254_at	solute carrier family 15 (oligopeptide transporter), member 1	SLC15A1	-1.97842	1.50162e-12	1.21164e-11
219615_s_at	potassium channel, subfamily K, member 5	KCNK5	-1.97665	5.29177e-18	8.9271e-17
212448_at	neural precursor cell expressed, developmentally down-regulated 4-like, E3 ubiquitin protein ligase	NEDD4L	-1.97659	3.85005e-31	3.51422e-29
243198_at	testis expressed 9	TEX9	-1.97196	3.49389e-24	1.32936e-22
209916_at	dehydrogenase E1 and transketolase domain containing 1	DHTKD1	-1.96992	3.87722e-37	7.51728e-35
223746_at	serine/threonine kinase 4	STK4	-1.96909	6.25626e-25	2.61915e-23
202687_s_at	tumor necrosis factor (ligand) superfamily, member 10	TNFSF10	-1.96892	6.07651e-24	2.21933e-22
231478_at	uncharacterized LOC729966 /// phosphodiesterase 4C, cAMP-specific	LOC729966 /// PDE4C	-1.96383	9.84191e-16	1.22743e-14
219795_at	solute carrier family 6 (amino acid transporter), member 14	SLC6A14	-1.96318	0.000250864	0.000606204
222257_s_at	angiotensin I converting enzyme 2	ACE2	-1.96279	1.76983e-05	5.20272e-05
205505_at	glucosaminyl (N-acetyl) transferase 1, core 2	GCNT1	-1.96255	3.52949e-12	2.70425e-11
213397_x_at	ribonuclease, RNase A family, 4	RNASE4	-1.96067	2.79654e-18	4.91011e-17
230047_at	Rho GTPase activating protein 42	ARHGAP42	-1.95918	1.35738e-23	4.72103e-22
222456_s_at	LIM domain and actin binding 1	LIMA1	-1.95713	4.96147e-15	5.6526e-14
206239_s_at	serine peptidase inhibitor, Kazal type 1	SPINK1	-1.95708	7.00909e-05	0.000186455
204032_at	breast cancer anti-estrogen resistance 3	BCAR3	-1.95605	2.56228e-31	2.38253e-29
202235_at	solute carrier family 16 (monocarboxylate transporter), member 1	SLC16A1	-1.95544	1.44324e-22	4.42812e-21
205848_at	growth arrest-specific 2	GAS2	-1.95492	3.48352e-18	6.02917e-17
207202_s_at	nuclear receptor subfamily 1, group I, member 2	NR1I2	-1.95469	4.23774e-09	2.12958e-08
227155_at	LIM domain only 4	LMO4	-1.95448	1.08468e-21	2.97715e-20
220180_at	coiled-coil domain containing 68	CCDC68	-1.95445	4.70564e-13	4.06832e-12
235805_at			-1.95262	3.22379e-19	6.43288e-18
219909_at	matrix metallopeptidase 28	MMP28	-1.95	8.42841e-22	2.35234e-20
222336_at	small integral membrane protein 14	SMIM14	-1.94837	3.2138e-43	1.22877e-40
226485_at	uncharacterized LOC101928274 /// V-set and immunoglobulin domain containing 10	LOC101928274 /// VSIG10	-1.9475	4.10102e-26	2.00378e-24
209459_s_at	4-aminobutyrate aminotransferase	ABAT	-1.94473	4.42404e-15	5.0752e-14
241981_at	family with sequence similarity 20, member A	FAM20A	-1.94472	8.93483e-17	1.28252e-15
216381_x_at	aldo-keto reductase family 7, member A3 (aflatoxin aldehyde reductase)	AKR7A3	-1.94399	3.65739e-12	2.79753e-11
206023_at	neuromedin U	NMU	-1.94088	1.87231e-06	6.40924e-06
230204_at	hyaluronan and proteoglycan link protein 1	HAPLN1	-1.94012	1.11916e-18	2.07706e-17
228469_at			-1.93881	1.31137e-18	2.41574e-17
216623_x_at	TOX high mobility group box family member 3	TOX3	-1.9388	9.00116e-07	3.23459e-06
1554287_at	tripartite motif containing 4	TRIM4	-1.93607	3.10991e-26	1.55282e-24
230051_at	proline and serine rich 2	PROSER2	-1.93303	9.3172e-15	1.01986e-13
1554769_at	zinc finger protein 785	ZNF785	-1.93209	2.27378e-38	5.09505e-36
244774_at	phosphatase and actin regulator 2	PHACTR2	-1.93198	4.39952e-15	5.05132e-14
218872_at	tescalcin	TESC	-1.92982	3.40607e-09	1.73428e-08
231111_at	SCY1-like 3 (S. cerevisiae)	SCYL3	-1.92803	5.35023e-26	2.56825e-24
216782_at			-1.92756	6.49216e-15	7.27971e-14
226770_at	membrane associated guanylate kinase, WW and PDZ domain containing 3	MAGI3	-1.92543	2.31073e-26	1.17306e-24
205267_at	uncharacterized LOC101928620 /// POU class 2 associating factor 1	LOC101928620 /// POU2AF1	-1.92492	7.81758e-07	2.83345e-06
1555963_x_at	UDP-GlcNAc:betaGal beta-1,3-N-acetylglucosaminyltransferase 7	B3GNT7	-1.92271	1.25289e-10	7.74119e-10
218211_s_at	melanophilin	MLPH	-1.92243	1.13228e-10	7.03974e-10
219727_at	dual oxidase 2	DUOX2	-1.92031	5.41753e-05	0.000146817
223194_s_at	solute carrier family 22, member 23	SLC22A23	-1.91807	1.08611e-17	1.75637e-16
205221_at	homogentisate 1,2-dioxygenase	HGD	-1.91796	2.10281e-10	1.26079e-09
219474_at	chromosome 3 open reading frame 52	C3orf52	-1.91789	1.96338e-15	2.36085e-14
205646_s_at	paired box 6	PAX6	-1.91709	3.86103e-20	8.69447e-19
235059_at	RAB12, member RAS oncogene family	RAB12	-1.91693	2.29841e-18	4.08935e-17
229782_at	rhabdomyosarcoma 2 associated transcript (non-protein coding)	RMST	-1.91673	4.1786e-25	1.78908e-23
232158_x_at	uncharacterized LOC101927157 /// NIPA-like domain containing 1	LOC101927157 /// NIPAL1	-1.91281	9.31324e-25	3.80854e-23
231033_at	desmocollin 2	DSC2	-1.9128	1.00362e-12	8.28273e-12
1570430_at			-1.9117	8.97069e-39	2.12326e-36
237183_at	polypeptide N-acetylgalactosaminyltransferase 5	GALNT5	-1.91134	9.6286e-12	6.94334e-11
210797_s_at	2'-5'-oligoadenylate synthetase-like	OASL	-1.91112	2.70703e-18	4.76212e-17
242153_at	La ribonucleoprotein domain family, member 1B	LARP1B	-1.91081	1.01418e-31	9.86662e-30
232030_at	ectopic P-granules autophagy protein 5 homolog (C. elegans)	EPG5	-1.91065	5.79819e-44	2.49619e-41
231008_at	unc-5 homolog C (C. elegans)-like	UNC5CL	-1.91051	4.60636e-09	2.3016e-08
227717_at	Rho guanine nucleotide exchange factor (GEF) 37	ARHGEF37	-1.91043	8.33996e-21	2.03294e-19
210123_s_at	CHRNA7 (cholinergic receptor, nicotinic, alpha 7, exons 5-10) and FAM7A (family with sequence similarity 7A, exons A-E) fusion /// cholinergic receptor, nicotinic, alpha 7 (neuronal) /// CHRNA7-FAM7A fusion protein-like /// uncharacterized LOC101930361	CHRFAM7A /// CHRNA7 /// LOC101929970 /// LOC101930361	-1.90903	2.48023e-15	2.9454e-14
243462_s_at			-1.90895	1.62802e-21	4.35479e-20
243894_at	solute carrier family 41 (magnesium transporter), member 2	SLC41A2	-1.90885	2.47962e-20	5.72522e-19
1553798_a_at	F-box and leucine-rich repeat protein 13	FBXL13	-1.90789	2.1522e-13	1.95208e-12
217878_s_at	cell division cycle 27	CDC27	-1.9075	8.49178e-50	7.48852e-47
207847_s_at	mucin 1, cell surface associated	MUC1	-1.90742	1.61934e-08	7.50063e-08
229720_at	BCL2-associated athanogene	BAG1	-1.90604	3.35055e-14	3.40125e-13
1562669_at			-1.90554	1.09107e-16	1.54705e-15
209514_s_at	RAB27A, member RAS oncogene family	RAB27A	-1.90532	1.36408e-17	2.18265e-16
221241_s_at	BCL2-like 14 (apoptosis facilitator)	BCL2L14	-1.90528	1.86255e-11	1.29029e-10
226610_at	centromere protein V	CENPV	-1.90375	2.62528e-15	3.10552e-14
227461_at	stonin 2	STON2	-1.90093	2.48148e-29	1.7852e-27
204624_at	ATPase, Cu++ transporting, beta polypeptide	ATP7B	-1.90001	5.98851e-13	5.09083e-12
238881_at		RP4-714D9.5	-1.89935	2.2162e-30	1.82486e-28
236404_at			-1.89671	2.20312e-21	5.7967e-20
229105_at	G protein-coupled receptor 39	GPR39	-1.89553	9.76262e-13	8.07155e-12
230505_at	uncharacterized LOC145474	LOC145474	-1.89461	4.01039e-26	1.96301e-24
219109_at	sperm associated antigen 16	SPAG16	-1.89069	3.564e-15	4.14158e-14
209605_at	thiosulfate sulfurtransferase (rhodanese)	TST	-1.88875	1.0784e-15	1.33639e-14
209925_at	occludin	OCLN	-1.88842	6.22849e-10	3.50858e-09
227921_at			-1.88719	4.24201e-18	7.2524e-17
227725_at	ST6 (alpha-N-acetyl-neuraminyl-2,3-beta-galactosyl-1,3)-N-acetylgalactosaminide alpha-2,6-sialyltransferase 1	ST6GALNAC1	-1.88708	3.30314e-06	1.08769e-05
242835_s_at	uncharacterized LOC728730	LOC728730	-1.88605	5.6622e-53	7.55075e-50
208165_s_at	protease, serine, 16 (thymus)	PRSS16	-1.88594	8.06725e-13	6.74223e-12
213624_at	sphingomyelin phosphodiesterase, acid-like 3A	SMPDL3A	-1.88544	4.30827e-17	6.4909e-16
205999_x_at	cytochrome P450, family 3, subfamily A, polypeptide 4	CYP3A4	-1.88457	1.01171e-11	7.28021e-11
209890_at	tetraspanin 5	TSPAN5	-1.88404	6.19819e-22	1.76503e-20
242337_at			-1.88283	7.48179e-37	1.36356e-34
209757_s_at	v-myc avian myelocytomatosis viral oncogene neuroblastoma derived homolog	MYCN	-1.88248	2.17273e-16	2.96245e-15											UGT1A5			UGT1A6			UGT1A7			UGT1A8			UGT1A9
228400_at	shroom family member 3	SHROOM3	-1.88147	1.80604e-13	1.65514e-12
206212_at	carboxypeptidase A2 (pancreatic)	CPA2	-1.87864	4.11695e-07	1.55828e-06
202730_s_at	microRNA 4680 /// programmed cell death 4 (neoplastic transformation inhibitor)	MIR4680 /// PDCD4	-1.87609	3.90472e-22	1.14595e-20
206242_at	transmembrane 4 L six family member 5	TM4SF5	-1.87595	2.79513e-10	1.65052e-09
204869_at	proprotein convertase subtilisin/kexin type 2	PCSK2	-1.87537	2.19696e-30	1.81175e-28											UGT1A8			UGT1A9
210519_s_at	NAD(P)H dehydrogenase, quinone 1	NQO1	-1.87527	1.53516e-11	1.07747e-10
200635_s_at	protein tyrosine phosphatase, receptor type, F	PTPRF	-1.87485	4.00774e-23	1.32401e-21
204507_s_at	protein phosphatase 3, regulatory subunit B, alpha	PPP3R1	-1.87308	1.10906e-26	5.82494e-25
202053_s_at	aldehyde dehydrogenase 3 family, member A2	ALDH3A2	-1.87285	1.69919e-25	7.63381e-24
207909_x_at	deleted in azoospermia 1 /// deleted in azoospermia 2 /// deleted in azoospermia 3 /// deleted in azoospermia 4	DAZ1 /// DAZ2 /// DAZ3 /// DAZ4	-1.87248	0.0101477	0.0178798
222316_at			-1.87237	1.26821e-32	1.4008e-30
202731_at	microRNA 4680 /// programmed cell death 4 (neoplastic transformation inhibitor)	MIR4680 /// PDCD4	-1.87169	1.43415e-19	3.00661e-18
211357_s_at	aldolase B, fructose-bisphosphate	ALDOB	-1.86998	0.00117335	0.00250745
210619_s_at	hyaluronoglucosaminidase 1	HYAL1	-1.86845	2.01562e-12	1.59994e-11
202018_s_at	lactotransferrin	LTF	-1.8682	0.000758889	0.0016791
227492_at	occludin	OCLN	-1.8676	7.0838e-11	4.5299e-10
230523_at	quiescin Q6 sulfhydryl oxidase 1	QSOX1	-1.86691	1.60589e-30	1.3446e-28
1556927_at	potassium channel, subfamily K, member 10	KCNK10	-1.86526	7.05769e-52	8.5751e-49
236181_at	uncharacterized LOC389831	LOC389831	-1.86311	9.55629e-19	1.79242e-17
213605_s_at			-1.86151	1.70792e-26	8.78461e-25
221305_s_at	UDP glucuronosyltransferase 1 family, polypeptide A1 /// UDP glucuronosyltransferase 1 family, polypeptide A3 /// UDP glucuronosyltransferase 1 family, polypeptide A5 /// UDP glucuronosyltransferase 1 family, polypeptide A8 /// UDP glucuronosyltransferase 1 family, polypeptide A9	UGT1A1 /// UGT1A3 /// UGT1A5 /// UGT1A8 /// UGT1A9	-1.86136	9.56215e-10	5.25279e-09
241436_at	sodium channel, non-voltage-gated 1, gamma subunit	SCNN1G	-1.85946	1.23611e-13	1.15965e-12
230364_at	choline phosphotransferase 1	CHPT1	-1.85828	3.26995e-22	9.69507e-21
1552885_a_at	NK6 homeobox 3	NKX6-3	-1.85484	1.68598e-30	1.40306e-28
1556088_at	RPA interacting protein	RPAIN	-1.8539	4.18655e-38	8.97646e-36
217678_at	solute carrier family 7 (anionic amino acid transporter light chain, xc- system), member 11	SLC7A11	-1.85357	9.30186e-08	3.88495e-07
238702_at	serine palmitoyltransferase, small subunit B	SPTSSB	-1.85354	3.78086e-30	3.05345e-28
229082_at	coiled-coil domain containing 125	CCDC125	-1.85191	8.50531e-26	3.978e-24
221215_s_at	receptor-interacting serine-threonine kinase 4	RIPK4	-1.85177	2.74485e-16	3.70006e-15
222896_at	transmembrane protein 38A	TMEM38A	-1.85109	3.80052e-24	1.43603e-22
239587_at	toll-like receptor 3	TLR3	-1.84844	1.20021e-16	1.68954e-15
231022_at	occludin	OCLN	-1.84713	1.04075e-22	3.25159e-21
233768_at			-1.84686	2.90285e-46	1.72514e-43
231644_at			-1.84531	1.71479e-16	2.36519e-15
230200_at	NOP2/Sun domain family, member 6	NSUN6	-1.84326	1.21364e-42	4.4534e-40
220441_at	DnaJ (Hsp40) homolog, subfamily C, member 22	DNAJC22	-1.84275	6.59624e-15	7.3843e-14
203453_at	sodium channel, non-voltage-gated 1 alpha subunit	SCNN1A	-1.84258	1.96821e-06	6.71388e-06
211916_s_at	myosin IA	MYO1A	-1.84166	1.44744e-09	7.76708e-09
235141_at	MARVEL domain containing 2	MARVELD2	-1.84148	3.31878e-14	3.37213e-13
222457_s_at	LIM domain and actin binding 1	LIMA1	-1.84133	8.2371e-24	2.96292e-22
1556743_at	zinc finger protein 654	ZNF654	-1.84093	1.29006e-53	1.85616e-50
228113_at	RAB37, member RAS oncogene family	RAB37	-1.84038	3.78034e-21	9.63591e-20
229241_at	lactate dehydrogenase D	LDHD	-1.84	3.6103e-28	2.23043e-26
229004_at	ADAM metallopeptidase with thrombospondin type 1 motif, 15	ADAMTS15	-1.83961	5.08091e-15	5.77665e-14
221132_at	claudin 18	CLDN18	-1.83793	0.000390303	0.000909975
218294_s_at	nucleoporin 50kDa	NUP50	-1.83787	3.63273e-31	3.32139e-29
232940_s_at	lysine (K)-specific methyltransferase 2C	KMT2C	-1.83729	7.15893e-34	9.0396e-32
233730_at	family with sequence similarity 135, member A	FAM135A	-1.83708	9.01513e-25	3.70047e-23
236431_at	U2 snRNP-associated SURP domain containing	U2SURP	-1.83669	2.72557e-45	1.36716e-42
202528_at	UDP-galactose-4-epimerase	GALE	-1.83582	1.24295e-13	1.16527e-12
212979_s_at	family with sequence similarity 115, member A /// protein FAM115A-like	FAM115A /// LOC100294033	-1.83435	2.71359e-34	3.63641e-32
209966_x_at	estrogen-related receptor gamma	ESRRG	-1.83423	5.36305e-07	1.99513e-06
228485_s_at	solute carrier family 44 (choline transporter), member 1	SLC44A1	-1.83392	1.06539e-28	7.01812e-27
214133_at	mucin 6, oligomeric mucus/gel-forming	MUC6	-1.83287	1.78519e-06	6.12752e-06
1553991_s_at	uncharacterized LOC101928274 /// V-set and immunoglobulin domain containing 10	LOC101928274 /// VSIG10	-1.83247	1.66199e-31	1.57759e-29
205697_at	secretagogin, EF-hand calcium binding protein	SCGN	-1.83111	2.34126e-14	2.42578e-13
214745_at	phospholipase C, eta 1	PLCH1	-1.83101	2.0548e-28	1.3094e-26
1552727_s_at	ADAM metallopeptidase with thrombospondin type 1 motif, 17	ADAMTS17	-1.82716	3.89081e-22	1.14248e-20
226432_at	ethanolamine kinase 1	ETNK1	-1.82715	2.28103e-16	3.10083e-15
223949_at	transmembrane protease, serine 3	TMPRSS3	-1.8269	4.69508e-07	1.76356e-06
1557359_at	long intergenic non-protein coding RNA 1268	LINC01268	-1.826	6.70164e-40	1.80499e-37
236769_at	uncharacterized LOC158402	LOC158402	-1.82579	2.6403e-18	4.65223e-17
242229_at	N-acyl phosphatidylethanolamine phospholipase D	NAPEPLD	-1.82368	8.79378e-26	4.0954e-24
243252_at			-1.82346	3.23114e-20	7.3548e-19
229150_at			-1.82316	1.24462e-09	6.73693e-09
220602_s_at	golgin A2 pseudogene 7 /// golgin subfamily A member 2-like protein 3-like /// golgin A2 pseudogene /// golgin A2 pseudogene /// golgin A2 pseudogene	GOLGA2P7 /// LOC101929479 /// LOC642423 /// LOC727751 /// LOC80154	-1.8228	9.82317e-30	7.43881e-28
237159_x_at	adaptor-related protein complex 1, sigma 3 subunit	AP1S3	-1.81933	3.48254e-20	7.90073e-19
219965_s_at	MAGI family member, X-linked	MAGIX	-1.81883	4.42392e-40	1.21547e-37
227782_at	zinc finger and BTB domain containing 7C	ZBTB7C	-1.81582	7.54662e-16	9.57335e-15
236211_at	RAB40B, member RAS oncogene family	RAB40B	-1.81462	5.10974e-29	3.50094e-27
205470_s_at	kallikrein-related peptidase 11	KLK11	-1.81214	2.04187e-07	8.0775e-07
242196_at	Rho GTPase activating protein 32	ARHGAP32	-1.81054	2.30625e-20	5.34072e-19
229843_at	regulator of microtubule dynamics 1	RMDN1	-1.80942	1.08123e-17	1.74952e-16
220016_at	AHNAK nucleoprotein	AHNAK	-1.80785	3.97664e-28	2.4457e-26
213558_at	piccolo presynaptic cytomatrix protein	PCLO	-1.80718	6.60425e-12	4.87363e-11
210951_x_at	RAB27A, member RAS oncogene family	RAB27A	-1.80718	6.95148e-16	8.84918e-15
243463_s_at	Ras-like without CAAX 1	RIT1	-1.80683	3.33197e-30	2.69889e-28
239234_at			-1.80677	7.71209e-31	6.7682e-29
214324_at	glycoprotein 2 (zymogen granule membrane)	GP2	-1.80558	6.22709e-06	1.96858e-05
224480_s_at	1-acylglycerol-3-phosphate O-acyltransferase 9	AGPAT9	-1.80552	1.35285e-10	8.31931e-10
226553_at	transmembrane protease, serine 2	TMPRSS2	-1.8029	9.81907e-10	5.38473e-09
1565598_at			-1.80239	1.50386e-16	2.08954e-15
213353_at	ATP-binding cassette, sub-family A (ABC1), member 5	ABCA5	-1.80219	6.05806e-24	2.21407e-22
206170_at	adrenoceptor beta 2, surface	ADRB2	-1.80093	2.31784e-17	3.61357e-16
217551_at	olfactory receptor, family 7, subfamily E, member 14 pseudogene	OR7E14P	-1.80052	9.20121e-12	6.65181e-11
239120_at	TMEM51 antisense RNA 1	TMEM51-AS1	-1.80026	1.14316e-33	1.42093e-31
239303_at	piwi-like RNA-mediated gene silencing 2	PIWIL2	-1.80002	6.56069e-18	1.09228e-16
202054_s_at	aldehyde dehydrogenase 3 family, member A2	ALDH3A2	-1.79977	1.88849e-25	8.44264e-24
237654_at	protein phosphatase 1, regulatory subunit 36	PPP1R36	-1.79902	6.21608e-14	6.10388e-13
225619_at	SLAIN motif family, member 1	SLAIN1	-1.79892	1.1727e-15	1.44768e-14
219799_s_at	dehydrogenase/reductase (SDR family) member 9	DHRS9	-1.79821	4.97251e-13	4.28685e-12
208282_x_at	deleted in azoospermia 1 /// deleted in azoospermia 2 /// deleted in azoospermia 3 /// deleted in azoospermia 4	DAZ1 /// DAZ2 /// DAZ3 /// DAZ4	-1.79598	0.014472	0.0246443
226803_at	charged multivesicular body protein 4C	CHMP4C	-1.79592	3.83529e-09	1.93856e-08
211081_s_at	mitogen-activated protein kinase kinase kinase kinase 5	MAP4K5	-1.79569	3.18712e-35	4.67174e-33
1554246_at	chromosome 1 open reading frame 210	C1orf210	-1.7952	4.6738e-11	3.06992e-10
243170_at		AC092620.2	-1.79357	2.57994e-38	5.75747e-36
206310_at	serine peptidase inhibitor, Kazal type 2 (acrosin-trypsin inhibitor)	SPINK2	-1.79284	2.4964e-19	5.04773e-18
242317_at	HIG1 hypoxia inducible domain family, member 1A	HIGD1A	-1.79034	2.28866e-17	3.57113e-16
1557805_at			-1.79027	5.80573e-30	4.54769e-28
238513_at	proline rich Gla (G-carboxyglutamic acid) 4 (transmembrane)	PRRG4	-1.78989	3.11892e-13	2.77054e-12
226423_at	progestin and adipoQ receptor family member VIII	PAQR8	-1.78969	2.24551e-19	4.5811e-18
1559993_at	sideroflexin 3	SFXN3	-1.78934	4.71452e-33	5.51963e-31
1552851_at	zinc finger and SCAN domain containing 4	ZSCAN4	-1.78919	4.01302e-25	1.72223e-23
224990_at	small integral membrane protein 14	SMIM14	-1.78843	3.27159e-22	9.69507e-21
1555606_a_at	glycerophosphodiester phosphodiesterase domain containing 1	GDPD1	-1.78805	9.81784e-26	4.53753e-24
223611_s_at	ligand of numb-protein X 1, E3 ubiquitin protein ligase	LNX1	-1.78654	1.97771e-14	2.06752e-13
229963_at	brain expressed, X-linked 5	BEX5	-1.78583	2.06659e-12	1.63755e-11
232483_at	mediator complex subunit 17	MED17	-1.78543	3.52992e-45	1.72623e-42
235146_at	transmembrane and coiled-coil domain family 3	TMCC3	-1.78103	7.81951e-19	1.48346e-17
216867_s_at	platelet-derived growth factor alpha polypeptide	PDGFA	-1.78067	1.0205e-28	6.73592e-27
204506_at	protein phosphatase 3, regulatory subunit B, alpha	PPP3R1	-1.7792	2.26233e-51	2.57693e-48
238735_at			-1.77848	5.01157e-16	6.49923e-15
201691_s_at	tumor protein D52	TPD52	-1.77647	3.53674e-13	3.11839e-12
201661_s_at	acyl-CoA synthetase long-chain family member 3	ACSL3	-1.77642	5.50793e-29	3.76432e-27
220145_at	microtubule-associated protein 9	MAP9	-1.77528	3.77538e-24	1.42752e-22
231358_at	maestro	MRO	-1.7745	8.7656e-35	1.22887e-32
215425_at	BTG family, member 3	BTG3	-1.77449	3.98487e-10	2.307e-09
242417_at	uncharacterized LOC283278 /// pleckstrin homology domain containing, family A member 7	LOC283278 /// PLEKHA7	-1.774	6.18671e-18	1.03317e-16
227379_at	membrane bound O-acyltransferase domain containing 1	MBOAT1	-1.77347	8.71157e-21	2.12222e-19
225354_s_at	SH3 domain binding glutamate-rich protein like 2	SH3BGRL2	-1.77157	2.37807e-14	2.45833e-13
207394_at	zinc finger protein 137, pseudogene	ZNF137P	-1.77087	5.22418e-21	1.30724e-19
240656_at			-1.76911	5.38688e-36	8.84468e-34
235078_at			-1.76627	1.20905e-24	4.86064e-23
212510_at	glycerol-3-phosphate dehydrogenase 1-like	GPD1L	-1.76611	2.34438e-25	1.03789e-23
232360_at	ets homologous factor	EHF	-1.76486	7.00425e-14	6.82633e-13
219529_at	chloride intracellular channel 3	CLIC3	-1.7621	3.54478e-13	3.12397e-12
243594_x_at	spire-type actin nucleation factor 2	SPIRE2	-1.76183	4.15913e-23	1.36823e-21
220524_at	erythrocyte membrane protein band 4.1 like 4B	EPB41L4B	-1.76112	2.11543e-39	5.4557e-37
230314_at			-1.76005	9.64262e-30	7.32236e-28
206290_s_at	regulator of G-protein signaling 7	RGS7	-1.75995	7.64184e-12	5.5858e-11
206857_s_at	FK506 binding protein 1B, 12.6 kDa	FKBP1B	-1.75928	1.78144e-13	1.63588e-12
213212_x_at	golgin A6 family-like 4 /// golgin A6 family-like 5, pseudogene /// golgin A6 family-like 9 /// putative golgin subfamily A member 6-like protein 4-like	GOLGA6L4 /// GOLGA6L5P /// GOLGA6L9 /// LOC102724093	-1.75882	5.25239e-28	3.18375e-26
222835_at	thrombospondin, type I, domain containing 4	THSD4	-1.75802	3.18861e-21	8.20024e-20
215635_at			-1.75664	2.42689e-31	2.26049e-29
213094_at	G protein-coupled receptor 126	GPR126	-1.75644	8.94069e-10	4.93145e-09
1552519_at	activin A receptor, type IC	ACVR1C	-1.75433	1.12363e-15	1.39023e-14
216527_at	HLA complex group 18 (non-protein coding)	HCG18	-1.75343	6.08935e-36	9.85016e-34
1555118_at	ectonucleoside triphosphate diphosphohydrolase 3	ENTPD3	-1.75339	2.93408e-31	2.7198e-29
215300_s_at	flavin containing monooxygenase 5	FMO5	-1.751	4.687e-10	2.68421e-09
228568_at	myocardial zonula adherens protein	MYZAP	-1.75017	6.25275e-17	9.2024e-16
1556221_a_at		RP11-757F18.5	-1.75	1.84329e-14	1.93626e-13
206469_x_at	aldo-keto reductase family 7, member A3 (aflatoxin aldehyde reductase)	AKR7A3	-1.74835	4.90203e-12	3.68512e-11
238067_at	TBC1 domain family, member 8B (with GRAM domain)	TBC1D8B	-1.74801	2.99657e-17	4.60995e-16
230561_s_at	KAT8 regulatory NSL complex subunit 1-like	KANSL1L	-1.74764	1.8841e-27	1.07642e-25
224650_at	mal, T-cell differentiation protein 2 (gene/pseudogene)	MAL2	-1.74455	2.1284e-06	7.21767e-06
221823_at	chromosome 5 open reading frame 30	C5orf30	-1.74435	4.7651e-19	9.33137e-18
230788_at	glucosaminyl (N-acetyl) transferase 2, I-branching enzyme (I blood group)	GCNT2	-1.74427	5.11027e-13	4.39591e-12
217238_s_at	aldolase B, fructose-bisphosphate	ALDOB	-1.74341	0.00487839	0.00919206
219398_at	cell death-inducing DFFA-like effector c	CIDEC	-1.74122	1.9858e-14	2.0741e-13
216563_at	ankyrin repeat domain 12	ANKRD12	-1.7391	6.62753e-25	2.76189e-23
1556220_at		RP11-757F18.5	-1.73794	2.58419e-19	5.20983e-18
234624_at			-1.7377	3.94302e-23	1.30341e-21
1554895_a_at	rhomboid, veinlet-like 2 (Drosophila)	RHBDL2	-1.73727	8.51479e-22	2.37524e-20
230238_at	sosondowah ankyrin repeat domain family member A	SOWAHA	-1.735	4.36879e-09	2.1906e-08
218313_s_at	polypeptide N-acetylgalactosaminyltransferase 7	GALNT7	-1.73476	3.18226e-13	2.82314e-12
227027_at	glutamine--fructose-6-phosphate transaminase 1	GFPT1	-1.73446	7.73086e-17	1.11881e-15
228503_at	ribosomal protein S6 kinase, 90kDa, polypeptide 6	RPS6KA6	-1.73389	8.49806e-33	9.59982e-31
232083_at	kinesin family member 16B	KIF16B	-1.73299	3.53415e-13	3.1166e-12
205222_at	enoyl-CoA, hydratase/3-hydroxyacyl CoA dehydrogenase	EHHADH	-1.73278	1.43908e-20	3.40319e-19
226611_s_at	centromere protein V	CENPV	-1.73144	9.81956e-12	7.07358e-11
213579_s_at	E1A binding protein p300	EP300	-1.73123	6.76612e-24	2.44992e-22
224707_at	cysteine-rich transmembrane module containing 1	CYSTM1	-1.7312	5.02397e-12	3.77108e-11
230885_at	uncharacterized LOC101930112 /// spastic paraplegia 7 (pure and complicated autosomal recessive)	LOC101930112 /// SPG7	-1.72867	2.32387e-34	3.15279e-32
204199_at	Ral GEF with PH domain and SH3 binding motif 1	RALGPS1	-1.72764	1.94383e-21	5.14916e-20
204059_s_at	malic enzyme 1, NADP(+)-dependent, cytosolic	ME1	-1.72763	1.89662e-14	1.98807e-13
223484_at	chromosome 15 open reading frame 48	C15orf48	-1.7271	1.69657e-05	5.00161e-05
206915_at	NK2 homeobox 2	NKX2-2	-1.7257	1.08911e-08	5.15691e-08
205632_s_at	phosphatidylinositol-4-phosphate 5-kinase, type I, beta	PIP5K1B	-1.72506	2.6615e-08	1.19689e-07
35148_at	tight junction protein 3	TJP3	-1.72504	2.7396e-12	2.13403e-11
223844_at	ADAM metallopeptidase with thrombospondin type 1 motif, 13	ADAMTS13	-1.72469	7.84055e-42	2.61391e-39
235165_at	par-6 family cell polarity regulator beta	PARD6B	-1.72461	1.56457e-08	7.25801e-08
227502_at	KIAA1147	KIAA1147	-1.72242	7.75452e-26	3.64243e-24
235065_at	GRB2 associated, regulator of MAPK1	GAREM	-1.7223	1.03073e-17	1.67413e-16
209988_s_at	achaete-scute family bHLH transcription factor 1	ASCL1	-1.72184	1.7325e-13	1.59281e-12
236543_at			-1.72183	3.18861e-24	1.22085e-22
205773_at	cytoplasmic polyadenylation element binding protein 3	CPEB3	-1.72177	2.21325e-42	7.757e-40
236083_at	BCL2-like 15	BCL2L15	-1.72177	1.49507e-10	9.1476e-10
232459_at			-1.72162	1.67098e-22	5.09256e-21
202022_at	aldolase C, fructose-bisphosphate	ALDOC	-1.72096	1.0031e-24	4.06559e-23
1552834_at	UDP-GlcNAc:betaGal beta-1,3-N-acetylglucosaminyltransferase 6 (core 3 synthase)	B3GNT6	-1.72064	2.50645e-10	1.48811e-09
230991_at	uncharacterized LOC102724156	LOC102724156	-1.71913	5.13609e-28	3.11671e-26
1559067_a_at	uncharacterized LOC158402 ///	LOC158402 /// RP11-4O1.2	-1.719	6.17333e-33	7.13587e-31											UGT1A8			UGT1A9
227955_s_at	ephrin-A5	EFNA5	-1.71892	2.82502e-21	7.31681e-20
230312_at			-1.71768	6.50663e-16	8.31386e-15
241669_x_at	protein kinase D2	PRKD2	-1.7175	4.0702e-37	7.86355e-35
221646_s_at	zinc finger, DHHC-type containing 11 /// zinc finger, DHHC-type containing 11B	ZDHHC11 /// ZDHHC11B	-1.71629	2.93063e-08	1.31037e-07
203917_at	coxsackie virus and adenovirus receptor	CXADR	-1.71517	1.20604e-06	4.25673e-06
224209_s_at	guanine deaminase	GDA	-1.71462	1.97233e-05	5.74977e-05
225598_at	solute carrier family 45, member 4	SLC45A4	-1.71397	1.52894e-25	6.91435e-24
229498_at	muscleblind-like splicing regulator 3	MBNL3	-1.71289	6.01882e-17	8.88683e-16
239516_at			-1.7119	5.76617e-22	1.65233e-20
217613_at	transmembrane protein 144	TMEM144	-1.71182	4.51855e-38	9.65047e-36
244104_at	mannosyl (beta-1,4-)-glycoprotein beta-1,4-N-acetylglucosaminyltransferase	MGAT3	-1.71122	5.07847e-34	6.54871e-32
232481_s_at	SLIT and NTRK-like family, member 6	SLITRK6	-1.71115	7.61328e-14	7.36215e-13
229638_at	iroquois homeobox 3	IRX3	-1.70945	4.44836e-15	5.0999e-14
217951_s_at	PHD finger protein 3	PHF3	-1.70895	3.25402e-44	1.44645e-41
205997_at	ADAM metallopeptidase domain 28	ADAM28	-1.70836	4.08591e-08	1.7909e-07
223427_s_at	erythrocyte membrane protein band 4.1 like 4B	EPB41L4B	-1.70834	2.50344e-07	9.77541e-07
208300_at	protein tyrosine phosphatase, receptor type, H	PTPRH	-1.70824	2.08494e-12	1.65113e-11
205190_at	plastin 1	PLS1	-1.70569	1.48655e-06	5.16537e-06
215378_at			-1.70432	4.03129e-63	1.54968e-59
56256_at	SID1 transmembrane family, member 2	SIDT2	-1.70401	1.67737e-26	8.63563e-25
231035_s_at	OTU deubiquitinase 1	OTUD1	-1.70297	4.25022e-22	1.24069e-20
240499_at			-1.70295	3.0409e-23	1.01938e-21
218326_s_at	leucine-rich repeat containing G protein-coupled receptor 4	LGR4	-1.70267	7.46687e-15	8.30792e-14
226961_at	proline rich 15	PRR15	-1.7011	4.80356e-11	3.14834e-10
235434_at	coiled-coil domain containing 134	CCDC134	-1.70101	2.50388e-36	4.29152e-34
223535_at	nudix (nucleoside diphosphate linked moiety X)-type motif 12	NUDT12	-1.70051	4.23634e-15	4.87626e-14
230096_at	SAPCD1 antisense RNA 1 /// ///	SAPCD1-AS1 /// SAPCD1-AS1 /// XXbac-BPG32J3.18	-1.69989	6.18421e-25	2.59097e-23
229693_at	transmembrane protein 220	TMEM220	-1.69943	2.5889e-16	3.49502e-15
209692_at	EYA transcriptional coactivator and phosphatase 2	EYA2	-1.69776	1.15015e-13	1.08459e-12
240262_at			-1.69735	4.86441e-28	2.96501e-26
232000_at	tetratricopeptide repeat domain 39B	TTC39B	-1.69555	8.86718e-27	4.69947e-25
236979_at	BCL2-like 15	BCL2L15	-1.6951	5.02769e-10	2.86881e-09
1559739_at	choline phosphotransferase 1	CHPT1	-1.69328	1.2335e-14	1.33073e-13
232994_s_at	Rho guanine nucleotide exchange factor (GEF) 28	ARHGEF28	-1.69157	1.46345e-17	2.33619e-16
1556097_at	homer homolog 2 (Drosophila)	HOMER2	-1.69006	8.10703e-15	8.96364e-14
213285_at	transmembrane protein 30B	TMEM30B	-1.6899	2.46969e-10	1.46804e-09
217901_at	desmoglein 2	DSG2	-1.68916	1.49833e-07	6.05791e-07
1559706_at	Rho guanine nucleotide exchange factor (GEF) 28	ARHGEF28	-1.68861	3.20672e-17	4.91801e-16
1552930_at	membrane metallo-endopeptidase-like 1	MMEL1	-1.68699	2.6618e-21	6.91374e-20
209691_s_at	docking protein 4	DOK4	-1.68578	8.90367e-19	1.67691e-17
221589_s_at	aldehyde dehydrogenase 6 family, member A1	ALDH6A1	-1.68518	7.68952e-21	1.88025e-19
212850_s_at	low density lipoprotein receptor-related protein 4	LRP4	-1.68377	5.03727e-14	5.00114e-13
1555175_a_at	phenazine biosynthesis-like protein domain containing	PBLD	-1.68353	5.49966e-09	2.71679e-08
236264_at	latrophilin 3	LPHN3	-1.68282	3.47804e-24	1.32425e-22
228565_at	mixed lineage kinase 4	KIAA1804	-1.6819	9.68771e-11	6.08543e-10
205081_at	cysteine-rich protein 1 (intestinal)	CRIP1	-1.68126	9.84287e-14	9.36254e-13
209921_at	solute carrier family 7 (anionic amino acid transporter light chain, xc- system), member 11	SLC7A11	-1.67989	1.17967e-06	4.16792e-06
241592_at		RP11-567C2.1	-1.67978	9.40533e-37	1.68602e-34
226390_at	StAR-related lipid transfer (START) domain containing 4	STARD4	-1.67955	8.14115e-20	1.76005e-18
220728_at			-1.67893	1.17069e-28	7.63811e-27
223631_s_at	chromosome 19 open reading frame 33	C19orf33	-1.67826	1.28735e-06	4.52059e-06
217597_x_at	RAB40B, member RAS oncogene family	RAB40B	-1.67753	2.69241e-29	1.91927e-27
213927_at	mitogen-activated protein kinase kinase kinase 9	MAP3K9	-1.67692	3.67415e-20	8.30786e-19
202286_s_at	tumor-associated calcium signal transducer 2	TACSTD2	-1.67621	4.80928e-06	1.54502e-05
225387_at	tetraspanin 5	TSPAN5	-1.67567	6.58681e-20	1.43996e-18
203768_s_at	steroid sulfatase (microsomal), isozyme S	STS	-1.67523	2.19822e-21	5.78661e-20
204272_at	lectin, galactoside-binding, soluble, 4	LGALS4	-1.67175	6.91121e-05	0.000184004
206600_s_at	solute carrier family 16 (monocarboxylate transporter), member 5	SLC16A5	-1.67092	6.08149e-14	5.97924e-13
233393_at			-1.67063	8.05256e-40	2.13725e-37
214307_at	homogentisate 1,2-dioxygenase	HGD	-1.67043	2.23373e-13	2.02301e-12
203769_s_at	steroid sulfatase (microsomal), isozyme S	STS	-1.67024	2.65946e-18	4.68296e-17
219545_at	potassium channel tetramerization domain containing 14 /// NDUFC2-KCTD14 readthrough	KCTD14 /// NDUFC2-KCTD14	-1.66883	7.31596e-14	7.10228e-13
227177_at	coronin, actin binding protein, 2A	CORO2A	-1.66862	1.11802e-08	5.28557e-08
1558695_at			-1.66785	8.65929e-23	2.73195e-21
235841_at			-1.66766	2.67849e-45	1.35599e-42
209668_x_at	carboxylesterase 2	CES2	-1.66757	5.67104e-09	2.79413e-08
204485_s_at	target of myb1 (chicken)-like 1	TOM1L1	-1.66714	1.50527e-12	1.21405e-11
235749_at	UDP-glucose glycoprotein glucosyltransferase 2	UGGT2	-1.66623	4.60344e-20	1.02564e-18
233396_s_at	CSRP2 binding protein /// PET117 homolog (S. cerevisiae)	CSRP2BP /// PET117	-1.66533	2.75572e-43	1.09188e-40
210540_s_at	UDP-Gal:betaGlcNAc beta 1,4- galactosyltransferase, polypeptide 4	B4GALT4	-1.66516	3.39055e-21	8.68689e-20
226675_s_at	metastasis associated lung adenocarcinoma transcript 1 (non-protein coding)	MALAT1	-1.66438	4.55949e-23	1.48919e-21
204918_s_at	myeloid/lymphoid or mixed-lineage leukemia (trithorax homolog, Drosophila); translocated to, 3	MLLT3	-1.66405	2.93236e-26	1.46811e-24
206144_at	membrane associated guanylate kinase, WW and PDZ domain containing 1	MAGI1	-1.66304	9.08925e-23	2.86264e-21
1560800_at			-1.66115	2.32136e-09	1.21261e-08
215641_at	SEC24 family member D	SEC24D	-1.66068	2.07493e-36	3.57877e-34
239765_at	cytoplasmic polyadenylation element binding protein 3	CPEB3	-1.66061	5.99525e-36	9.72672e-34
1555882_at	spindlin family, member 3	SPIN3	-1.66018	2.88694e-17	4.44504e-16
214464_at	CDC42 binding protein kinase alpha (DMPK-like)	CDC42BPA	-1.66	2.06867e-14	2.15681e-13
214934_at	ATPase, class II, type 9B	ATP9B	-1.65987	1.02132e-28	6.73592e-27
241853_at			-1.65908	2.73004e-44	1.23359e-41
1554770_x_at	zinc finger protein 785	ZNF785	-1.65719	1.03124e-35	1.6202e-33
238142_at			-1.6571	8.32495e-27	4.42339e-25
209380_s_at	ATP-binding cassette, sub-family C (CFTR/MRP), member 5	ABCC5	-1.65698	4.84477e-22	1.40599e-20
202411_at	interferon, alpha-inducible protein 27	IFI27	-1.6557	4.54437e-14	4.53317e-13
1552283_s_at	zinc finger, DHHC-type containing 11 /// zinc finger, DHHC-type containing 11B	ZDHHC11 /// ZDHHC11B	-1.65546	1.86074e-10	1.12366e-09
207522_s_at	ATPase, Ca++ transporting, ubiquitous	ATP2A3	-1.65519	2.2794e-11	1.56017e-10
229341_at	transcription factor CP2-like 1	TFCP2L1	-1.65445	4.5246e-18	7.70663e-17
230152_at	WD repeat domain 52	WDR52	-1.65439	9.4188e-30	7.16235e-28
238632_at		RP11-44F21.5	-1.65432	4.04957e-13	3.53917e-12
239273_s_at	matrix metallopeptidase 28	MMP28	-1.65148	8.20441e-16	1.03359e-14
224458_at	transmembrane protein 246	TMEM246	-1.64962	2.86364e-14	2.92982e-13
230357_at	GDP-mannose 4,6-dehydratase	GMDS	-1.64944	3.07761e-18	5.36227e-17
1569369_at	zinc finger, FYVE domain containing 28	ZFYVE28	-1.64827	9.50081e-33	1.06665e-30
228184_at	dispatched homolog 1 (Drosophila)	DISP1	-1.64823	7.11317e-22	2.00677e-20
203335_at	phytanoyl-CoA 2-hydroxylase	PHYH	-1.64703	1.28309e-23	4.48262e-22
228711_at	zinc finger protein 761-like /// zinc finger protein 37A	LOC101929740 /// ZNF37A	-1.646	2.41402e-35	3.57687e-33
215219_at	dopey family member 2	DOPEY2	-1.64429	1.1745e-44	5.48852e-42
228512_at	pentatricopeptide repeat domain 3	PTCD3	-1.64421	2.05537e-25	9.15871e-24
222508_s_at	arginine and glutamate rich 1	ARGLU1	-1.64383	4.54459e-37	8.69941e-35
1555962_at	UDP-GlcNAc:betaGal beta-1,3-N-acetylglucosaminyltransferase 7	B3GNT7	-1.64289	3.41959e-10	1.99526e-09
217771_at	golgi membrane protein 1	GOLM1	-1.64258	6.63177e-10	3.72462e-09
214433_s_at	selenium binding protein 1	SELENBP1	-1.64237	1.10541e-11	7.90976e-11
218705_s_at	sorting nexin 24	SNX24	-1.64237	3.44623e-32	3.57538e-30
242932_at			-1.64151	6.6504e-23	2.13512e-21
230404_at	chromosome 5 open reading frame 63	C5orf63	-1.64007	9.21073e-24	3.2829e-22
204035_at	secretogranin II	SCG2	-1.63913	2.5313e-06	8.48395e-06
232311_at	beta-2-microglobulin	B2M	-1.63839	3.7813e-20	8.52548e-19
1558281_a_at	transmembrane protein 184A	TMEM184A	-1.63808	1.5459e-17	2.46277e-16
213703_at	long intergenic non-protein coding RNA 342	LINC00342	-1.63787	1.22154e-11	8.68951e-11
238621_at	formin 1	FMN1	-1.63746	3.08196e-39	7.72965e-37
242310_at			-1.63686	6.75935e-16	8.61718e-15
212310_at	melanoma inhibitory activity family, member 3	MIA3	-1.63636	4.62282e-19	9.07224e-18
213693_s_at	mucin 1, cell surface associated	MUC1	-1.63621	2.47122e-08	1.11609e-07
204021_s_at	purine-rich element binding protein A	PURA	-1.63481	4.24216e-40	1.17142e-37
243527_at			-1.63479	8.16096e-29	5.47485e-27
231929_at	IKAROS family zinc finger 2 (Helios)	IKZF2	-1.63357	1.50257e-18	2.74576e-17
205016_at	transforming growth factor, alpha	TGFA	-1.63337	5.46675e-11	3.55362e-10
241815_at			-1.63263	7.83558e-36	1.25634e-33
217775_s_at	retinol dehydrogenase 11 (all-trans/9-cis/11-cis)	RDH11	-1.63253	1.84426e-32	1.9656e-30
208161_s_at	ATP-binding cassette, sub-family C (CFTR/MRP), member 3	ABCC3	-1.63195	5.74471e-12	4.28035e-11
229453_at	protein disulfide isomerase family A, member 3	PDIA3	-1.63054	4.87038e-20	1.08115e-18
228624_at	transmembrane protein 144	TMEM144	-1.62995	6.18193e-17	9.11044e-16
230772_at	hepatocyte nuclear factor 4, alpha	HNF4A	-1.62985	2.08986e-10	1.25385e-09
213386_at	transmembrane protein 246	TMEM246	-1.62934	1.37276e-16	1.91615e-15
1556678_a_at		CTC-471J1.2	-1.62915	2.20529e-39	5.66075e-37
230898_at		RP11-108L7.15	-1.62899	2.26237e-47	1.54619e-44
222906_at	feline leukemia virus subgroup C cellular receptor 1	FLVCR1	-1.62799	3.21604e-15	3.76444e-14
203029_s_at	protein tyrosine phosphatase, receptor type, N polypeptide 2	PTPRN2	-1.62762	2.48252e-12	1.94542e-11
242014_at			-1.62759	9.866e-39	2.3251e-36
239065_at	DnaJ (Hsp40) homolog, subfamily C, member 22	DNAJC22	-1.62755	1.56852e-16	2.17441e-15
218841_at	ankyrin repeat and SOCS box containing 8	ASB8	-1.62433	8.36473e-49	6.53345e-46
231069_at			-1.62393	6.83407e-22	1.93602e-20
227764_at	LY6/PLAUR domain containing 6	LYPD6	-1.6234	2.99744e-13	2.67019e-12
201131_s_at	cadherin 1, type 1, E-cadherin (epithelial)	CDH1	-1.62253	7.75768e-05	0.000204765
221245_s_at	frizzled class receptor 5	FZD5	-1.62251	1.73516e-15	2.10168e-14
214811_at	RIMS binding protein 2	RIMBP2	-1.62105	1.74106e-11	1.21218e-10
232251_at	nudix (nucleoside diphosphate linked moiety X)-type motif 16 pseudogene 1	NUDT16P1	-1.62097	6.7162e-31	5.92271e-29
205967_at	histone cluster 1, H4a /// histone cluster 1, H4b /// histone cluster 1, H4c /// histone cluster 1, H4d /// histone cluster 1, H4e /// histone cluster 1, H4f /// histone cluster 1, H4h /// histone cluster 1, H4i /// histone cluster 1, H4j /// histone cluster 1, H4k /// histone cluster 1, H4l /// histone cluster 2, H4a /// histone cluster 2, H4b /// histone cluster 4, H4	HIST1H4A /// HIST1H4B /// HIST1H4C /// HIST1H4D /// HIST1H4E /// HIST1H4F /// HIST1H4H /// HIST1H4I /// HIST1H4J /// HIST1H4K /// HIST1H4L /// HIST2H4A /// HIST2H4B /// HIST4H4	-1.62013	1.14853e-19	2.44153e-18
217777_s_at	protein tyrosine phosphatase-like A domain containing 1	PTPLAD1	-1.61947	4.77087e-23	1.55408e-21
232371_at	membrane-associated ring finger (C3HC4) 7, E3 ubiquitin protein ligase	2022-03-07	-1.61843	4.87016e-33	5.68966e-31
227962_at	acyl-CoA oxidase 1, palmitoyl	ACOX1	-1.61776	3.59593e-24	1.36377e-22
222496_s_at	RNA binding motif protein 47	RBM47	-1.61774	1.56567e-11	1.09776e-10
237212_at			-1.61543	5.59817e-35	8.05474e-33
1566163_at			-1.61505	8.19662e-28	4.89247e-26
240770_at	transmembrane protein 171	TMEM171	-1.61448	2.43209e-13	2.19466e-12
229695_at			-1.61431	5.59141e-17	8.29157e-16
201020_at	tyrosine 3-monooxygenase/tryptophan 5-monooxygenase activation protein, eta	YWHAH	-1.61361	2.77803e-39	7.06459e-37
200965_s_at	actin binding LIM protein 1	ABLIM1	-1.61301	1.87436e-18	3.37885e-17
1554485_s_at	transmembrane protein 37	TMEM37	-1.6121	5.88387e-12	4.37926e-11
1556764_s_at			-1.612	1.66182e-14	1.75744e-13
226596_x_at	RPA3 opposite strand	RPA3OS	-1.61199	3.21091e-23	1.0744e-21
228152_s_at	DEAD (Asp-Glu-Ala-Asp) box polypeptide 60-like	DDX60L	-1.61183	8.51401e-16	1.07037e-14
212594_at	microRNA 4680 /// programmed cell death 4 (neoplastic transformation inhibitor)	MIR4680 /// PDCD4	-1.61164	1.69308e-17	2.68783e-16
216074_x_at	WW and C2 domain containing 1	WWC1	-1.61127	1.83837e-22	5.58715e-21
216568_x_at			-1.61082	2.02356e-17	3.18017e-16
205160_at	peroxisomal biogenesis factor 11 alpha	PEX11A	-1.60996	7.44687e-24	2.68928e-22
225095_at	serine palmitoyltransferase, long chain base subunit 2	SPTLC2	-1.60968	8.80746e-24	3.14737e-22
235976_at	SLIT and NTRK-like family, member 6	SLITRK6	-1.60956	2.95619e-18	5.16388e-17
234222_at			-1.60862	6.57209e-33	7.54893e-31
226248_s_at	KIAA1324	KIAA1324	-1.60759	0.000257891	0.000622058
1560071_a_at		RP1-30M3.5	-1.60639	1.4441e-36	2.52257e-34
241396_at	neural precursor cell expressed, developmentally down-regulated 4-like, E3 ubiquitin protein ligase	NEDD4L	-1.60605	1.9721e-19	4.05355e-18
205074_at	solute carrier family 22 (organic cation/carnitine transporter), member 5	SLC22A5	-1.60497	8.37219e-29	5.58913e-27
213839_at	calmin (calponin-like, transmembrane)	CLMN	-1.60467	1.43705e-21	3.87239e-20
210461_s_at	actin binding LIM protein 1	ABLIM1	-1.60461	3.20863e-25	1.39232e-23
206546_at	synaptonemal complex protein 2	SYCP2	-1.604	1.65623e-16	2.28846e-15
241359_at	TLC domain containing 2	TLCD2	-1.60375	7.60815e-19	1.44738e-17
200862_at	24-dehydrocholesterol reductase	DHCR24	-1.6036	6.22326e-10	3.50636e-09
228007_at	centrosomal protein 85kDa-like	CEP85L	-1.60217	2.27184e-17	3.54996e-16
214308_s_at	homogentisate 1,2-dioxygenase	HGD	-1.60205	2.24647e-08	1.02159e-07
201650_at	keratin 19	KRT19	-1.60156	0.000111939	0.000287795											UGT1A5			UGT1A6			UGT1A7			UGT1A8			UGT1A9
1561654_at			-1.60058	1.14185e-19	2.4292e-18
1560679_at	long intergenic non-protein coding RNA 1127	LINC01127	-1.6003	4.0193e-26	1.96561e-24
1569352_at	folliculin interacting protein 2	FNIP2	-1.59921	1.17125e-34	1.62121e-32
216218_s_at	phospholipase C-like 2	PLCL2	-1.59872	7.50686e-15	8.34731e-14
228670_at	telomerase-associated protein 1	TEP1	-1.59753	1.30967e-38	3.03416e-36
203593_at	CD2-associated protein	CD2AP	-1.59703	5.77401e-15	6.51991e-14
221131_at	alpha-1,4-N-acetylglucosaminyltransferase	A4GNT	-1.59582	4.06328e-07	1.53968e-06
213424_at	KIAA0895	KIAA0895	-1.59546	5.60976e-16	7.22544e-15
206691_s_at	protein disulfide isomerase family A, member 2	PDIA2	-1.59517	1.79034e-07	7.14504e-07
220137_at	uncharacterized LOC101928274 /// V-set and immunoglobulin domain containing 10	LOC101928274 /// VSIG10	-1.59512	1.59073e-24	6.30699e-23
242060_x_at	PHD finger protein 11	PHF11	-1.5948	1.46727e-30	1.23502e-28
207181_s_at	caspase 7, apoptosis-related cysteine peptidase	CASP7	-1.59479	4.98369e-18	8.4334e-17
229916_at	ectonucleotide pyrophosphatase/phosphodiesterase 6	ENPP6	-1.59219	1.88701e-48	1.43295e-45
213393_at	major facilitator superfamily domain containing 9	MFSD9	-1.59157	2.37891e-22	7.13476e-21
227004_at			-1.58996	2.34199e-18	4.16011e-17
239156_at			-1.58985	2.16232e-20	5.0287e-19
221750_at	3-hydroxy-3-methylglutaryl-CoA synthase 1 (soluble)	HMGCS1	-1.58928	7.36257e-13	6.18544e-12
230006_s_at	small VCP/p97-interacting protein	SVIP	-1.58835	1.14815e-14	1.2443e-13
231291_at	gastric inhibitory polypeptide receptor	GIPR	-1.58759	3.2374e-34	4.32774e-32
219948_x_at	UDP glucuronosyltransferase 2 family, polypeptide A3	UGT2A3	-1.58671	5.07048e-05	0.000137932
236994_at	F-box and leucine-rich repeat protein 4	FBXL4	-1.58516	7.58579e-27	4.04637e-25
1560512_at			-1.58505	2.29814e-24	8.94312e-23
209764_at	mannosyl (beta-1,4-)-glycoprotein beta-1,4-N-acetylglucosaminyltransferase	MGAT3	-1.58473	1.20179e-30	1.02669e-28
1553797_a_at	long intergenic non-protein coding RNA 1105	LINC01105	-1.58434	4.24126e-17	6.39699e-16
1556078_at			-1.58214	7.10191e-20	1.54761e-18
231832_at	polypeptide N-acetylgalactosaminyltransferase 4 /// POC1B-GALNT4 readthrough	GALNT4 /// POC1B-GALNT4	-1.58152	8.41848e-10	4.6606e-09
1561589_a_at	neurobeachin-like 1	NBEAL1	-1.58129	5.0295e-31	4.53775e-29
203896_s_at	phospholipase C, beta 4	PLCB4	-1.58084	4.7802e-11	3.13454e-10
218677_at	S100 calcium binding protein A14	S100A14	-1.58056	4.37783e-07	1.6512e-06
211695_x_at	mucin 1, cell surface associated	MUC1	-1.58056	5.25687e-08	2.27443e-07
226420_at	MDS1 and EVI1 complex locus	MECOM	-1.57975	2.10781e-09	1.1062e-08
205328_at	claudin 10	CLDN10	-1.57949	1.58877e-11	1.11281e-10
227769_at	G protein-coupled receptor 27	GPR27	-1.57884	1.23292e-08	5.7927e-08
209667_at	carboxylesterase 2	CES2	-1.57781	5.26815e-08	2.27871e-07
229948_at			-1.57673	4.0817e-30	3.27224e-28
223162_s_at	KIAA1147	KIAA1147	-1.57611	9.44838e-25	3.85515e-23
220087_at	beta-carotene 15,15'-monooxygenase 1	BCMO1	-1.57528	5.56655e-11	3.61419e-10
202203_s_at	autocrine motility factor receptor, E3 ubiquitin protein ligase	AMFR	-1.57488	3.29818e-08	1.46465e-07
237632_at			-1.57452	7.89656e-48	5.75659e-45
1552370_at	chromosome 4 open reading frame 33	C4orf33	-1.5738	1.3529e-17	2.16603e-16
226720_at	PWWP domain containing 2A	PWWP2A	-1.57285	5.15669e-31	4.64484e-29
234317_s_at	storkhead box 2	STOX2	-1.57252	1.34194e-28	8.68288e-27
215559_at	ATP-binding cassette, sub-family C (CFTR/MRP), member 6 /// multidrug resistance-associated protein 6-like	ABCC6 /// LOC101930322	-1.57247	4.30395e-15	4.95094e-14
233130_at	THRB intronic transcript 1 (non-protein coding) ///	THRB-IT1 /// THRB-IT1	-1.5719	2.20027e-15	2.62721e-14
242956_at	isocitrate dehydrogenase 1 (NADP+), soluble	IDH1	-1.57169	5.72421e-25	2.41304e-23
1556267_at	myelin regulatory factor-like	MYRFL	-1.57127	6.01117e-10	3.39245e-09
242300_at			-1.57115	7.41396e-26	3.49447e-24
204698_at	interferon stimulated exonuclease gene 20kDa	ISG20	-1.57102	1.37234e-11	9.69916e-11
233152_x_at			-1.57099	1.66443e-26	8.59067e-25
202488_s_at	FXYD domain containing ion transport regulator 3	FXYD3	-1.5705	1.68543e-10	1.02436e-09
1553944_at	CTAGE family, member 5 /// melanoma inhibitory activity 2	CTAGE5 /// MIA2	-1.56969	5.64213e-22	1.62104e-20
1561155_at			-1.56911	1.26611e-15	1.55596e-14
202540_s_at	3-hydroxy-3-methylglutaryl-CoA reductase	HMGCR	-1.56847	7.39193e-17	1.07402e-15
238573_at	OTU deubiquitinase 7B	OTUD7B	-1.56819	5.97751e-37	1.11543e-34
244312_at			-1.56743	6.69786e-31	5.91608e-29
226894_at	solute carrier family 35 (UDP-N-acetylglucosamine (UDP-GlcNAc) transporter), member A3	SLC35A3	-1.56733	7.64204e-15	8.48383e-14
227334_at	ubiquitin specific peptidase 54	USP54	-1.567	9.02444e-21	2.19002e-19
223327_x_at	golgin A2 pseudogene	LOC80154	-1.56694	3.3543e-24	1.28249e-22
226533_at	histidine triad nucleotide binding protein 3	HINT3	-1.56642	1.48525e-16	2.06422e-15
215231_at	protein kinase, AMP-activated, gamma 2 non-catalytic subunit	PRKAG2	-1.56423	3.53613e-45	1.72623e-42
208510_s_at	peroxisome proliferator-activated receptor gamma	PPARG	-1.56412	7.58172e-12	5.5463e-11
236428_at			-1.5638	2.15287e-28	1.3703e-26
227701_at	coiled-coil domain containing 186	CCDC186	-1.56322	9.36677e-19	1.75929e-17
202984_s_at	BCL2-associated athanogene 5	BAG5	-1.5628	3.49882e-29	2.44627e-27
229797_at	mucolipin 3	MCOLN3	-1.56254	5.61182e-10	3.1779e-09
229245_at	pleckstrin homology domain containing, family A member 6	PLEKHA6	-1.5623	5.97525e-16	7.66535e-15
206030_at	aspartoacylase	ASPA	-1.56108	1.74783e-10	1.05887e-09
235585_at	down-regulator of transcription 1, TBP-binding (negative cofactor 2)	DR1	-1.561	4.03689e-35	5.82366e-33
236072_at			-1.5608	1.51529e-32	1.64382e-30
209811_at	caspase 2, apoptosis-related cysteine peptidase	CASP2	-1.56061	4.23242e-16	5.54934e-15
213509_x_at	carboxylesterase 2	CES2	-1.55993	1.56661e-09	8.36794e-09
236241_at	mediator complex subunit 31	MED31	-1.55842	1.29145e-30	1.09643e-28
204678_s_at	potassium channel, subfamily K, member 1	KCNK1	-1.55588	1.69125e-07	6.77875e-07
201701_s_at	progesterone receptor membrane component 2	PGRMC2	-1.55524	8.51289e-31	7.42332e-29
240182_at			-1.55474	3.4431e-24	1.31186e-22
218847_at	insulin-like growth factor 2 mRNA binding protein 2	IGF2BP2	-1.5544	4.467e-11	2.94079e-10
210107_at	chloride channel accessory 1	CLCA1	-1.55406	0.00501707	0.00942738
213268_at	calmodulin binding transcription activator 1	CAMTA1	-1.55405	8.06711e-17	1.16531e-15
227946_at	oxysterol binding protein-like 7	OSBPL7	-1.55383	3.78063e-16	4.99048e-15
203780_at	myelin protein zero-like 2	MPZL2	-1.55357	2.24418e-11	1.5376e-10
233233_at	Ras association (RalGDS/AF-6) domain family member 3	RASSF3	-1.55332	7.15469e-26	3.38101e-24
209900_s_at	solute carrier family 16 (monocarboxylate transporter), member 1	SLC16A1	-1.5525	3.86125e-16	5.08953e-15
235244_at	coiled-coil domain containing 58	CCDC58	-1.55198	4.31081e-16	5.64401e-15
219076_s_at	peroxisomal membrane protein 2, 22kDa	PXMP2	-1.55161	6.10996e-20	1.33946e-18
234033_at			-1.55037	1.09879e-31	1.06519e-29
222587_s_at	polypeptide N-acetylgalactosaminyltransferase 7	GALNT7	-1.54966	2.95596e-10	1.73875e-09
223529_at	synaptotagmin IV	SYT4	-1.54924	8.29696e-15	9.16067e-14
239609_s_at	lysophosphatidylcholine acyltransferase 4	LPCAT4	-1.54873	2.47316e-21	6.44825e-20
230479_at	eukaryotic translation initiation factor 3, subunit F	EIF3F	-1.54844	2.51004e-17	3.89213e-16
213813_x_at			-1.54765	1.97328e-14	2.06407e-13
1553186_x_at	RAS and EF-hand domain containing	RASEF	-1.54718	8.52771e-19	1.61166e-17
219736_at	tripartite motif containing 36	TRIM36	-1.54687	1.17308e-07	4.81735e-07
1569555_at	guanine deaminase	GDA	-1.5467	5.88934e-11	3.80975e-10
226974_at	neural precursor cell expressed, developmentally down-regulated 4-like, E3 ubiquitin protein ligase	NEDD4L	-1.54668	5.42413e-13	4.64616e-12
224567_x_at	metastasis associated lung adenocarcinoma transcript 1 (non-protein coding)	MALAT1	-1.54527	2.07823e-20	4.84759e-19
240843_at			-1.54515	1.61872e-45	8.42893e-43
226886_at	glutamine--fructose-6-phosphate transaminase 1	GFPT1	-1.54447	3.26061e-18	5.66308e-17
232110_at	polypeptide N-acetylgalactosaminyltransferase 5	GALNT5	-1.54407	7.47664e-26	3.51795e-24
226576_at	Rho GTPase activating protein 26	ARHGAP26	-1.54373	5.21091e-20	1.15207e-18
1559022_at	EF-hand calcium binding domain 14	EFCAB14	-1.54311	1.43257e-41	4.63467e-39
213552_at	glucuronic acid epimerase	GLCE	-1.54311	9.49915e-23	2.98486e-21
232054_at	uncharacterized LOC101926951 /// protocadherin 20	LOC101926951 /// PCDH20	-1.54184	1.86538e-08	8.56479e-08
235893_at			-1.54176	6.30339e-31	5.613e-29
1557383_a_at		RP5-1092A3.4	-1.54053	2.4616e-16	3.33221e-15
208072_s_at	diacylglycerol kinase, delta 130kDa	DGKD	-1.53866	9.08228e-21	2.20308e-19
244297_at	ankyrin repeat domain 18A	ANKRD18A	-1.53852	1.32669e-13	1.23973e-12
227856_at	chromosome 4 open reading frame 32	C4orf32	-1.5375	6.19105e-17	9.12141e-16
227982_at	Sep (O-phosphoserine) tRNA:Sec (selenocysteine) tRNA synthase	SEPSECS	-1.5369	2.85922e-25	1.24924e-23
229331_at	spermatogenesis associated 18	SPATA18	-1.53649	8.4353e-15	9.30214e-14
1559322_at	uncharacterized LOC727916	LOC727916	-1.53626	6.12173e-22	1.74599e-20
1558154_at	Homo sapiens clone pp10029 unknown mRNA.	AF289551	-1.53529	4.78128e-18	8.10594e-17
222484_s_at	chemokine (C-X-C motif) ligand 14	CXCL14	-1.53517	9.13268e-06	2.81503e-05
212113_at	ataxin 7-like 3B	ATXN7L3B	-1.53488	6.04477e-30	4.72139e-28
244075_at			-1.53394	1.68988e-13	1.55677e-12
239595_at	glutathione peroxidase 2 (gastrointestinal)	GPX2	-1.53385	1.86651e-09	9.8753e-09
217667_at	SEC14-like 1 pseudogene 1	SEC14L1P1	-1.53317	5.98348e-32	5.9917e-30
236155_at	zinc finger, CCHC domain containing 6	ZCCHC6	-1.53282	3.11769e-27	1.7288e-25
228221_at	solute carrier family 44, member 3	SLC44A3	-1.53121	8.24436e-11	5.2256e-10
214835_s_at	succinate-CoA ligase, GDP-forming, beta subunit	SUCLG2	-1.53105	1.99181e-21	5.27372e-20
219112_at	Rap guanine nucleotide exchange factor (GEF) 6	RAPGEF6	-1.5309	1.08073e-21	2.9678e-20
214313_s_at	eukaryotic translation initiation factor 5B	EIF5B	-1.53062	1.00794e-32	1.12928e-30
226844_at	MOB kinase activator 3B	MOB3B	-1.53011	4.70442e-20	1.04644e-18
231824_at	La ribonucleoprotein domain family, member 1B	LARP1B	-1.53005	8.35324e-30	6.3876e-28
219717_at	DDB1 and CUL4 associated factor 16	DCAF16	-1.52964	2.21213e-31	2.08172e-29
221606_s_at	high mobility group nucleosome binding domain 5	HMGN5	-1.52802	6.72935e-15	7.52561e-14
239862_at			-1.52756	5.87902e-17	8.69612e-16
225846_at	epithelial splicing regulatory protein 1	ESRP1	-1.52625	4.23749e-06	1.37165e-05
218951_s_at	phosphatidylinositol-specific phospholipase C, X domain containing 1	PLCXD1	-1.5256	3.846e-16	5.07066e-15
213036_x_at	ATPase, Ca++ transporting, ubiquitous	ATP2A3	-1.5252	2.16685e-12	1.71228e-11
226187_at	CDP-diacylglycerol synthase (phosphatidate cytidylyltransferase) 1	CDS1	-1.52443	4.42119e-13	3.84e-12
1559413_at	t-complex 11, testis-specific-like 2	TCP11L2	-1.52397	2.27208e-30	1.86245e-28
236591_at	microRNA 4458 /// MIR4458 host gene (non-protein coding)	MIR4458 /// MIR4458HG	-1.52361	4.49906e-27	2.46232e-25
228885_at	MAM domain containing 2	MAMDC2	-1.52344	1.9332e-05	5.64414e-05
203991_s_at	lysine (K)-specific demethylase 6A	KDM6A	-1.52152	1.03225e-16	1.46707e-15
1557403_s_at			-1.52138	1.86994e-38	4.22476e-36
230998_at	chromobox homolog 3	CBX3	-1.52095	1.48984e-17	2.37622e-16
227052_at	small integral membrane protein 14	SMIM14	-1.52092	1.6699e-19	3.47023e-18
209600_s_at	acyl-CoA oxidase 1, palmitoyl	ACOX1	-1.51875	3.12601e-18	5.4414e-17
230323_s_at	transmembrane protein 45B	TMEM45B	-1.51811	0.000179224	0.0004442
207106_s_at	leukocyte receptor tyrosine kinase	LTK	-1.51685	1.14918e-26	6.02411e-25
214823_at	zinc finger protein 204, pseudogene	ZNF204P	-1.51683	1.13994e-16	1.60925e-15
225645_at	ets homologous factor	EHF	-1.51648	7.7665e-06	2.42039e-05
1558369_at	M-phase phosphoprotein 9	MPHOSPH9	-1.51629	3.34805e-23	1.11687e-21
230645_at	FERM domain containing 3	FRMD3	-1.51593	1.19174e-12	9.73821e-12
241412_at	betacellulin	BTC	-1.5155	1.76763e-11	1.23005e-10
229586_at	chromodomain helicase DNA binding protein 9	CHD9	-1.51542	7.52159e-25	3.11548e-23
203870_at	ubiquitin specific peptidase 46	USP46	-1.51533	3.34358e-35	4.88797e-33
213403_at	major facilitator superfamily domain containing 9	MFSD9	-1.51403	2.25313e-22	6.76867e-21
229970_at	kelch repeat and BTB (POZ) domain containing 7	KBTBD7	-1.51248	3.52277e-26	1.74305e-24
1558251_a_at	zinc finger protein 417 /// zinc finger protein 587	ZNF417 /// ZNF587	-1.51241	4.09621e-27	2.25086e-25
238174_at	F-box and leucine-rich repeat protein 17	FBXL17	-1.51199	6.80814e-40	1.82468e-37
1557014_a_at	family with sequence similarity 201, member A	FAM201A	-1.51059	2.667e-25	1.17363e-23
228490_at	abhydrolase domain containing 2	ABHD2	-1.5093	8.9561e-12	6.48662e-11
212103_at	karyopherin alpha 6 (importin alpha 7)	KPNA6	-1.50776	2.62798e-37	5.18718e-35
213412_at	tight junction protein 3	TJP3	-1.5072	2.20058e-12	1.73667e-11
205139_s_at	uronyl-2-sulfotransferase	UST	-1.50625	1.22915e-11	8.73911e-11
205309_at	sphingomyelin phosphodiesterase, acid-like 3B	SMPDL3B	-1.50606	8.36396e-13	6.98167e-12
212224_at	aldehyde dehydrogenase 1 family, member A1	ALDH1A1	-1.50528	7.2687e-07	2.64556e-06
240230_s_at	ArfGAP with GTPase domain, ankyrin repeat and PH domain 9	AGAP9	-1.50499	1.5093e-44	6.93454e-42
228686_at	long intergenic non-protein coding RNA 1184 /// uncharacterized LOC101929964	LINC01184 /// LOC101929964	-1.50483	4.06234e-21	1.03019e-19
1560264_at			-1.50468	3.84102e-34	5.09728e-32
206414_s_at	ArfGAP with SH3 domain, ankyrin repeat and PH domain 2	ASAP2	-1.50275	2.70477e-25	1.18782e-23
240515_at			-1.50145	2.29883e-40	6.72132e-38
236219_at	solute carrier family 35, member G1	SLC35G1	-1.501	1.25638e-06	4.42064e-06
208328_s_at	myocyte enhancer factor 2A	MEF2A	-1.50087	1.72482e-32	1.84911e-30
210117_at	sperm associated antigen 1	SPAG1	-1.49989	6.92787e-11	4.4359e-10
207056_s_at	solute carrier family 4, sodium bicarbonate cotransporter, member 8	SLC4A8	-1.49987	3.38854e-23	1.129e-21
209575_at	interleukin 10 receptor, beta	IL10RB	-1.49983	9.39297e-31	8.13884e-29
238028_at	chromosome 6 open reading frame 132	C6orf132	-1.49939	1.85405e-10	1.11999e-09
1569652_at	myeloid/lymphoid or mixed-lineage leukemia (trithorax homolog, Drosophila); translocated to, 3	MLLT3	-1.49872	1.00233e-14	1.09342e-13
228119_at	leucine-rich repeats and calponin homology (CH) domain containing 3	LRCH3	-1.49868	3.97219e-34	5.24587e-32
230269_at	UDP-Gal:betaGlcNAc beta 1,3-galactosyltransferase, polypeptide 5	B3GALT5	-1.497	6.56499e-10	3.69015e-09
214142_at	zymogen granule protein 16	ZG16	-1.49623	7.97003e-06	2.47902e-05
230774_at	prostaglandin reductase 2	PTGR2	-1.49471	7.67829e-30	5.8797e-28
213931_at	inhibitor of DNA binding 2, dominant negative helix-loop-helix protein /// inhibitor of DNA binding 2B, dominant negative helix-loop-helix protein (pseudogene)	ID2 /// ID2B	-1.49453	1.30692e-12	1.0638e-11
203343_at	UDP-glucose 6-dehydrogenase	UGDH	-1.49443	2.46715e-19	4.99598e-18
217749_at	coatomer protein complex, subunit gamma 1	COPG1	-1.49387	5.84298e-21	1.45354e-19
225496_s_at	synaptotagmin-like 2	SYTL2	-1.49386	1.24775e-13	1.16936e-12
237554_at			-1.49383	1.92222e-33	2.35117e-31
239136_at	UNC5B antisense RNA 1	UNC5B-AS1	-1.49295	3.09064e-27	1.71554e-25
235450_at	F-box and leucine-rich repeat protein 4	FBXL4	-1.49291	1.43094e-29	1.063e-27
242931_at			-1.49218	1.87965e-14	1.97142e-13
243309_at	chromosome 15 open reading frame 65	C15orf65	-1.49166	2.445e-19	4.9548e-18
241364_at	transmembrane protein 57	TMEM57	-1.4885	1.8552e-28	1.18358e-26
218401_s_at	zinc finger protein 281	ZNF281	-1.48847	1.51651e-19	3.1635e-18
228912_at	villin 1	VIL1	-1.48763	9.36958e-05	0.000243781
205597_at	solute carrier family 44, member 4	SLC44A4	-1.48723	5.03177e-05	0.000136953
203178_at	glycine amidinotransferase (L-arginine:glycine amidinotransferase)	GATM	-1.48691	1.55664e-08	7.22427e-08
236655_at	tumor protein D52	TPD52	-1.48666	2.79691e-13	2.50198e-12
205111_s_at	phospholipase C, epsilon 1	PLCE1	-1.48653	1.44244e-19	3.02167e-18
236291_at	retinol dehydrogenase 5 (11-cis/9-cis)	RDH5	-1.4856	3.88882e-39	9.49201e-37
229810_at	radial spoke 3 homolog (Chlamydomonas)	RSPH3	-1.48512	3.01262e-25	1.31352e-23
213106_at	ATPase, aminophospholipid transporter (APLT), class I, type 8A, member 1	ATP8A1	-1.48487	4.74224e-11	3.11076e-10
243729_at		RP11-747H7.3	-1.48477	7.3181e-14	7.10309e-13
201072_s_at	SWI/SNF related, matrix associated, actin dependent regulator of chromatin, subfamily c, member 1	SMARCC1	-1.48453	1.61498e-32	1.73475e-30
230778_at			-1.48453	2.03277e-21	5.37695e-20
231029_at	coagulation factor V (proaccelerin, labile factor)	F5	-1.4842	1.88374e-08	8.64182e-08
210544_s_at	aldehyde dehydrogenase 3 family, member A2	ALDH3A2	-1.48336	3.6727e-21	9.37465e-20
224866_at	fatty acyl CoA reductase 1	FAR1	-1.48321	2.58036e-17	3.99324e-16
240574_at	DNAJC3 antisense RNA 1 (head to head)	DNAJC3-AS1	-1.48096	6.65545e-24	2.41304e-22
212841_s_at	PTPRF interacting protein, binding protein 2 (liprin beta 2)	PPFIBP2	-1.48061	7.99133e-18	1.31763e-16
235456_at			-1.48022	1.09716e-10	6.83539e-10
230252_at	lysophosphatidic acid receptor 5	LPAR5	-1.47916	2.41333e-17	3.75281e-16
202532_s_at	dihydrofolate reductase	DHFR	-1.479	3.45709e-14	3.50289e-13
223895_s_at	epsin 3	EPN3	-1.47725	2.84614e-09	1.46791e-08
228925_at	ADAM metallopeptidase domain 1A, pseudogene ///	ADAM1A /// ADAM1A	-1.47722	4.3157e-17	6.5003e-16
232601_at			-1.47715	2.5411e-35	3.74487e-33
218885_s_at	polypeptide N-acetylgalactosaminyltransferase 12	GALNT12	-1.47702	2.71126e-12	2.11407e-11
218804_at	anoctamin 1, calcium activated chloride channel	ANO1	-1.47651	2.89964e-09	1.49367e-08
209460_at	4-aminobutyrate aminotransferase	ABAT	-1.47573	3.95193e-13	3.46158e-12
235155_at	3-hydroxybutyrate dehydrogenase, type 2	BDH2	-1.475	7.4832e-23	2.38986e-21
213082_s_at	solute carrier family 35 (UDP-GlcNAc/UDP-glucose transporter), member D2	SLC35D2	-1.47478	1.5636e-20	3.6865e-19
231408_at	transmembrane protein 92	TMEM92	-1.47449	8.39719e-31	7.34586e-29
206143_at	solute carrier family 26 (anion exchanger), member 3	SLC26A3	-1.47352	0.025865	0.0417812
219756_s_at	premature ovarian failure, 1B	POF1B	-1.47252	4.65919e-07	1.7508e-06
209570_s_at	neuron specific gene family member 1	NSG1	-1.47221	6.4565e-21	1.59372e-19
200606_at	desmoplakin	DSP	-1.4719	4.44039e-07	1.67272e-06
33304_at	interferon stimulated exonuclease gene 20kDa	ISG20	-1.47123	6.27649e-12	4.64618e-11
244384_at			-1.47104	8.26275e-13	6.89929e-12
1557835_at			-1.46979	3.29194e-20	7.49008e-19
1554094_at	ectonucleoside triphosphate diphosphohydrolase 5	ENTPD5	-1.46846	4.64136e-37	8.84203e-35
226272_at	RCAN family member 3	RCAN3	-1.46834	2.40703e-18	4.27148e-17
235143_at	solute carrier family 10, member 7	SLC10A7	-1.46822	5.04261e-28	3.06679e-26
1556554_at	tripartite motif containing 50	TRIM50	-1.4682	5.30796e-07	1.97612e-06
210788_s_at	dehydrogenase/reductase (SDR family) member 7	DHRS7	-1.46718	5.72575e-24	2.10528e-22
205552_s_at	2'-5'-oligoadenylate synthetase 1, 40/46kDa	OAS1	-1.46708	2.21931e-08	1.01016e-07
243166_at	solute carrier family 30 (zinc transporter), member 5	SLC30A5	-1.46585	1.30388e-37	2.66006e-35
203397_s_at	polypeptide N-acetylgalactosaminyltransferase 3	GALNT3	-1.46584	8.01014e-06	2.49093e-05
226877_at	ribosomal protein L32 pseudogene 3	RPL32P3	-1.46551	3.83028e-25	1.64769e-23
206785_s_at	killer cell lectin-like receptor subfamily C, member 1 /// killer cell lectin-like receptor subfamily C, member 2	KLRC1 /// KLRC2	-1.46549	2.78578e-08	1.24969e-07
228806_at	RAR-related orphan receptor C	RORC	-1.46483	1.51428e-09	8.10437e-09
227240_at	neuronal guanine nucleotide exchange factor	NGEF	-1.46456	9.00063e-12	6.51714e-11
212651_at	Rho-related BTB domain containing 1	RHOBTB1	-1.46416	3.27884e-14	3.33325e-13
238121_at	glycerol kinase 5 (putative)	GK5	-1.46373	1.27247e-23	4.45122e-22
207251_at	meprin A, beta	MEP1B	-1.46368	0.000222066	0.0005414
1558237_x_at	down-regulator of transcription 1, TBP-binding (negative cofactor 2)	DR1	-1.46345	3.70834e-26	1.82168e-24
209641_s_at	ATP-binding cassette, sub-family C (CFTR/MRP), member 3	ABCC3	-1.46301	1.11133e-11	7.94896e-11
204981_at	solute carrier family 22, member 18	SLC22A18	-1.46273	2.26195e-10	1.35146e-09
220727_at	potassium channel, subfamily K, member 10	KCNK10	-1.46217	1.95489e-20	4.57158e-19
233486_at	uncharacterized LOC101928881	LOC101928881	-1.46162	2.72925e-23	9.17722e-22
225835_at	solute carrier family 12 (sodium/potassium/chloride transporter), member 2	SLC12A2	-1.46129	1.30122e-11	9.21913e-11
243417_at	zinc binding alcohol dehydrogenase domain containing 2	ZADH2	-1.45929	2.27027e-29	1.65282e-27
232176_at	SLIT and NTRK-like family, member 6	SLITRK6	-1.45816	6.28891e-11	4.04811e-10
220812_s_at	HERV-H LTR-associating 2	HHLA2	-1.45814	8.03865e-14	7.75429e-13
200928_s_at	RAB14, member RAS oncogene family	RAB14	-1.45785	1.57041e-44	7.15518e-42
226050_at	transmembrane and coiled-coil domains 3	TMCO3	-1.45784	2.71243e-24	1.04807e-22
219395_at	epithelial splicing regulatory protein 2 /// microRNA 6773	ESRP2 /// MIR6773	-1.45778	9.9086e-10	5.43002e-09
225589_at	SH3 domain containing ring finger 1	SH3RF1	-1.45731	9.20671e-15	1.00918e-13
207290_at	plexin A2	PLXNA2	-1.45722	1.47673e-24	5.87629e-23
226912_at	zinc finger, DHHC-type containing 23	ZDHHC23	-1.45718	3.15395e-12	2.43287e-11
229377_at	growth hormone regulated TBC protein 1	GRTP1	-1.45637	1.14579e-08	5.40984e-08
230786_at	zinc finger, CCHC domain containing 8	ZCCHC8	-1.45619	9.77374e-38	2.0317e-35
226140_s_at	OTU deubiquitinase 1	OTUD1	-1.45542	1.44466e-21	3.88907e-20
200835_s_at	microtubule-associated protein 4	MAP4	-1.45521	4.18841e-32	4.2804e-30
1558527_at	PAXIP1 opposite strand	PAXIP1OS	-1.45505	9.81012e-38	2.0317e-35
242523_at	long intergenic non-protein coding RNA 938	LINC00938	-1.45468	5.68963e-24	2.09341e-22											SNORA81			SNORD2
225388_at	tetraspanin 5	TSPAN5	-1.45463	3.7045e-20	8.37303e-19
218124_at	retinol saturase (all-trans-retinol 13,14-reductase)	RETSAT	-1.45459	1.52123e-22	4.65436e-21
232927_at			-1.45398	5.08316e-33	5.91323e-31
39549_at	neuronal PAS domain protein 2	NPAS2	-1.45383	1.90831e-19	3.9328e-18
236992_at			-1.45368	1.29371e-29	9.6956e-28
232038_at	TBC1 domain family, member 32	TBC1D32	-1.45272	7.26893e-18	1.2036e-16
219610_at	Rho guanine nucleotide exchange factor (GEF) 28	ARHGEF28	-1.45174	7.65754e-14	7.40103e-13
242269_at	long intergenic non-protein coding RNA 982	LINC00982	-1.45086	1.66106e-09	8.85e-09
213792_s_at	insulin receptor	INSR	-1.45065	1.73309e-28	1.11478e-26
235373_at	uncharacterized LOC100506314	LOC100506314	-1.45021	1.2075e-25	5.53394e-24
213590_at	solute carrier family 16 (monocarboxylate transporter), member 5	SLC16A5	-1.44969	6.81737e-15	7.61626e-14
235852_at	stonin 2	STON2	-1.44928	1.81518e-28	1.16348e-26
217152_at			-1.44852	1.31819e-35	2.01882e-33
210098_s_at			-1.44781	1.02531e-24	4.14945e-23
221024_s_at	solute carrier family 2 (facilitated glucose transporter), member 10	SLC2A10	-1.4465	1.52465e-10	9.31714e-10
225847_at	neutral cholesterol ester hydrolase 1	NCEH1	-1.44505	9.75136e-10	5.34975e-09
240789_at			-1.44484	1.27088e-36	2.24871e-34
1554628_at	zinc finger protein 57	ZNF57	-1.44474	2.02982e-13	1.84578e-12
1552400_a_at	chromosome 15 open reading frame 27	C15orf27	-1.44409	3.08411e-33	3.65778e-31
242425_at			-1.44386	5.92737e-38	1.25612e-35
207469_s_at	pirin (iron-binding nuclear protein)	PIR	-1.44379	1.16254e-14	1.25964e-13
238493_at	zinc finger protein 506	ZNF506	-1.44326	6.81475e-21	1.67836e-19
229308_at	ankyrin repeat domain 29	ANKRD29	-1.44278	2.16971e-09	1.13683e-08
1555904_at	furry homolog (Drosophila)	FRY	-1.44242	6.96648e-30	5.3861e-28
212657_s_at	interleukin 1 receptor antagonist	IL1RN	-1.44239	1.04899e-05	3.20285e-05
233269_at		XXbac-B476C20.9	-1.44157	1.99674e-27	1.13484e-25
1554027_a_at	solute carrier family 4 (sodium bicarbonate cotransporter), member 4	SLC4A4	-1.44094	6.63307e-14	6.49003e-13
238459_x_at	spermatogenesis associated 6	SPATA6	-1.4406	3.16311e-21	8.14616e-20
233314_at			-1.4406	5.69431e-08	2.45301e-07
1562608_at			-1.44053	1.78872e-15	2.15986e-14
236314_at	EPM2A (laforin) interacting protein 1	EPM2AIP1	-1.44019	7.83782e-20	1.69847e-18
225337_at	abhydrolase domain containing 2	ABHD2	-1.43869	2.05626e-18	3.68247e-17
238601_at	phosphorylase kinase, beta	PHKB	-1.43862	2.45056e-22	7.32956e-21
1552611_a_at	Janus kinase 1	JAK1	-1.43754	1.08655e-32	1.20746e-30
241845_at			-1.43744	4.40464e-25	1.87997e-23
224974_at	suppressor of defective silencing 3 homolog (S. cerevisiae)	SUDS3	-1.43738	1.78806e-34	2.45633e-32
219355_at	chromosome X open reading frame 57	CXorf57	-1.437	5.36764e-13	4.60065e-12
231856_at	KIAA1244	KIAA1244	-1.43697	2.03158e-10	1.22049e-09											UGT1A9
235190_at			-1.43689	9.11192e-22	2.52891e-20
234998_at	RAB11A, member RAS oncogene family	RAB11A	-1.43671	1.16334e-18	2.15394e-17
205289_at	bone morphogenetic protein 2	BMP2	-1.43623	1.95862e-12	1.55832e-11
221177_at	melanoma inhibitory activity 2	MIA2	-1.43531	3.84909e-29	2.67406e-27
213078_x_at	lysophosphatidylcholine acyltransferase 4	LPCAT4	-1.43515	1.5569e-14	1.65513e-13
215058_at	DENN/MADD domain containing 5B	DENND5B	-1.43478	4.36136e-26	2.12537e-24
226582_at	uncharacterized LOC400043	LOC400043	-1.43444	3.76857e-07	1.43606e-06
243618_s_at	zinc finger protein 827	ZNF827	-1.43422	4.53714e-21	1.14317e-19
1552626_a_at	transmembrane protein 163	TMEM163	-1.43407	1.13371e-09	6.16403e-09
1561146_at	vacuolar protein sorting 35 homolog (S. cerevisiae)	VPS35	-1.43385	2.91887e-50	2.65982e-47
201510_at	E74-like factor 3 (ets domain transcription factor, epithelial-specific )	ELF3	-1.43351	1.36687e-06	4.77685e-06
1556122_at	RAB11B antisense RNA 1	RAB11B-AS1	-1.43299	4.86316e-46	2.82865e-43
216222_s_at	myosin X	MYO10	-1.43273	4.1587e-19	8.21745e-18
232351_at			-1.43262	1.99164e-42	7.02536e-40
215017_s_at	formin binding protein 1-like	FNBP1L	-1.43249	1.03178e-16	1.46678e-15
215304_at			-1.43156	1.20896e-18	2.23461e-17
218693_at	tetraspanin 15	TSPAN15	-1.43059	2.07067e-18	3.70612e-17
225943_at	neurolysin (metallopeptidase M3 family)	NLN	-1.43003	2.62962e-21	6.8399e-20
223233_s_at	cingulin	CGN	-1.42974	1.89471e-07	7.53514e-07
209717_at	ecotropic viral integration site 5	EVI5	-1.42921	4.24832e-29	2.92909e-27
204875_s_at	GDP-mannose 4,6-dehydratase	GMDS	-1.42903	2.19755e-05	6.34863e-05
241356_at	short chain dehydrogenase/reductase family 42E, member 1	SDR42E1	-1.42884	1.8945e-23	6.49414e-22
232511_at			-1.42867	2.86063e-25	1.24924e-23
1557302_at	zinc finger protein 585B	ZNF585B	-1.42859	3.00704e-20	6.87333e-19
215172_at	protein tyrosine phosphatase, non-receptor type 20B	PTPN20B	-1.42822	1.38725e-12	1.12568e-11
204235_s_at	GULP, engulfment adaptor PTB domain containing 1	GULP1	-1.42791	3.11774e-09	1.59834e-08
1562454_at			-1.42666	5.61271e-20	1.23491e-18
227959_at	ankyrin repeat domain 9	ANKRD9	-1.4266	1.27003e-17	2.03992e-16
226764_at	zinc finger protein 827	ZNF827	-1.42657	5.1752e-24	1.91703e-22
231897_at	prostaglandin reductase 1	PTGR1	-1.42604	1.99483e-09	1.05035e-08
209448_at	HIV-1 Tat interactive protein 2, 30kDa	HTATIP2	-1.42591	1.48811e-14	1.58741e-13
1561135_at			-1.42558	2.48174e-29	1.7852e-27
227987_at	vacuolar protein sorting 13 homolog A (S. cerevisiae)	VPS13A	-1.42519	2.01857e-20	4.71647e-19
233044_at			-1.42467	1.41442e-21	3.81516e-20
1563182_at	activin A receptor, type IC	ACVR1C	-1.42445	2.11356e-24	8.2838e-23
226275_at	MAX dimerization protein 1	MXD1	-1.42371	1.39741e-13	1.30203e-12
223434_at	guanylate binding protein 3	GBP3	-1.42226	2.80003e-07	1.08603e-06
221841_s_at	Kruppel-like factor 4 (gut)	KLF4	-1.42221	4.09938e-10	2.36877e-09
238767_at			-1.4219	4.79013e-39	1.15885e-36
218254_s_at	secretion associated, Ras related GTPase 1B	SAR1B	-1.42177	8.69304e-18	1.42687e-16
203474_at	IQ motif containing GTPase activating protein 2	IQGAP2	-1.42158	3.08603e-10	1.81039e-09
205825_at	proprotein convertase subtilisin/kexin type 1	PCSK1	-1.42104	0.000539811	0.001227
208022_s_at	cell division cycle 14B	CDC14B	-1.41945	9.18927e-20	1.97416e-18
204705_x_at	aldolase B, fructose-bisphosphate	ALDOB	-1.41942	0.00419153	0.00801189
45288_at	abhydrolase domain containing 6	ABHD6	-1.41939	5.20467e-30	4.13012e-28
244786_at	small Cajal body-specific RNA 13 /// small nucleolar RNA host gene 10 (non-protein coding)	SCARNA13 /// SNHG10	-1.41929	1.63651e-29	1.2075e-27
215071_s_at	histone cluster 1, H2ac	HIST1H2AC	-1.41849	1.10714e-11	7.92106e-11
219235_s_at	phosphatase and actin regulator 4	PHACTR4	-1.41825	2.02589e-23	6.90558e-22
228051_at	KIAA1244	KIAA1244	-1.41819	3.2092e-07	1.23426e-06
236760_at	Alport syndrome, mental retardation, midface hypoplasia and elliptocytosis chromosomal region gene 1	AMMECR1	-1.41819	7.43548e-26	3.50159e-24
235466_s_at	uncharacterized LOC102724017	LOC102724017	-1.41704	1.96704e-22	5.96824e-21
1557780_at			-1.41685	3.87106e-42	1.32629e-39
205675_at	microsomal triglyceride transfer protein	MTTP	-1.41678	0.00372473	0.00719534
208281_x_at	deleted in azoospermia 1 /// deleted in azoospermia 2 /// deleted in azoospermia 3 /// deleted in azoospermia 4	DAZ1 /// DAZ2 /// DAZ3 /// DAZ4	-1.41656	0.0402434	0.0621854
212536_at	ATPase, class VI, type 11B	ATP11B	-1.41651	4.76926e-23	1.55408e-21
228543_at	PET117 homolog (S. cerevisiae)	PET117	-1.41641	4.05494e-17	6.12949e-16
225301_s_at	myosin VB	MYO5B	-1.41627	2.74727e-07	1.06643e-06
229160_at	melanoma associated antigen (mutated) 1-like 1	MUM1L1	-1.41618	1.38979e-15	1.70298e-14
228450_at	pleckstrin homology domain containing, family A member 7	PLEKHA7	-1.41558	1.34526e-20	3.18821e-19
238689_at	G protein-coupled receptor 110	GPR110	-1.41517	9.99069e-08	4.15298e-07
1566465_at	potassium channel, subfamily K, member 1	KCNK1	-1.41464	2.92877e-08	1.30964e-07
236500_at		RP11-285J16.1	-1.41433	3.43455e-34	4.56895e-32
218900_at	cyclin M4	CNNM4	-1.41353	3.32453e-20	7.55794e-19
213172_at	tetratricopeptide repeat domain 9	TTC9	-1.41322	9.84431e-25	3.99583e-23
219970_at	GIPC PDZ domain containing family, member 2	GIPC2	-1.41298	1.44465e-08	6.73656e-08
203658_at	solute carrier family 25 (carnitine/acylcarnitine translocase), member 20	SLC25A20	-1.41294	3.11215e-23	1.04199e-21
202712_s_at	creatine kinase, mitochondrial 1A /// creatine kinase, mitochondrial 1B	CKMT1A /// CKMT1B	-1.41251	2.88049e-05	8.15719e-05
233819_s_at	listerin E3 ubiquitin protein ligase 1	LTN1	-1.41187	3.64717e-22	1.07382e-20
1564378_a_at			-1.41176	3.37949e-12	2.5955e-11
212876_at	UDP-Gal:betaGlcNAc beta 1,4- galactosyltransferase, polypeptide 4	B4GALT4	-1.41171	2.99656e-27	1.66501e-25
229499_at	calpain 13	CAPN13	-1.41152	2.52176e-18	4.45772e-17
204919_at	PRH1-PRR4 readthrough /// proline rich 4 (lacrimal)	PRH1-PRR4 /// PRR4	-1.41131	0.000165507	0.000412994
227196_at	rhophilin, Rho GTPase binding protein 2	RHPN2	-1.41112	1.07778e-05	3.28378e-05
236712_at			-1.40962	1.95048e-18	3.50337e-17
232202_at	family with sequence similarity 83, member B	FAM83B	-1.4093	9.53341e-09	4.54437e-08											LOC80154
202314_at	cytochrome P450, family 51, subfamily A, polypeptide 1 /// leucine-rich repeats and death domain containing 1	CYP51A1 /// LRRD1	-1.40839	4.74607e-10	2.71633e-09
221600_s_at	adipogenesis associated, Mth938 domain containing	AAMDC	-1.40827	2.25715e-28	1.43167e-26
227425_at	RALBP1 associated Eps domain containing 2	REPS2	-1.40826	4.0899e-10	2.3643e-09
230518_at	myelin protein zero-like 2	MPZL2	-1.40782	7.97608e-14	7.69665e-13
230951_at	erythrocyte membrane protein band 4.1 like 5	EPB41L5	-1.4078	4.48816e-10	2.57898e-09
210390_s_at	chemokine (C-C motif) ligand 15 /// CCL15-CCL14 readthrough (NMD candidate)	CCL15 /// CCL15-CCL14	-1.40749	0.000597059	0.00134554
203071_at	microRNA 6872 /// sema domain, immunoglobulin domain (Ig), short basic domain, secreted, (semaphorin) 3B	MIR6872 /// SEMA3B	-1.40741	1.69899e-18	3.08612e-17
204341_at	tripartite motif containing 16	TRIM16	-1.40739	1.11528e-12	9.15586e-12
235269_at	family with sequence similarity 83, member F	FAM83F	-1.40731	2.53121e-14	2.60727e-13
230491_at		RP11-174G6.5	-1.40657	8.32271e-29	5.56289e-27
241858_at	TNNI3 interacting kinase	TNNI3K	-1.40588	4.8543e-34	6.31925e-32
214329_x_at	tumor necrosis factor (ligand) superfamily, member 10	TNFSF10	-1.40534	6.04736e-14	5.94782e-13
205517_at	GATA binding protein 4	GATA4	-1.40512	6.58197e-06	2.07346e-05
235014_at	ILF3 antisense RNA 1 (head to head)	ILF3-AS1	-1.40497	5.23656e-22	1.51087e-20
220622_at	leucine rich repeat containing 31	LRRC31	-1.4047	4.85886e-05	0.000132571
232366_at	KIAA0232	KIAA0232	-1.40467	2.00637e-22	6.07073e-21
1552880_at	SEC16 homolog B (S. cerevisiae)	SEC16B	-1.4034	7.04459e-14	6.85954e-13
209931_s_at	FK506 binding protein 1B, 12.6 kDa /// major facilitator superfamily domain containing 2B	FKBP1B /// MFSD2B	-1.40331	7.57772e-20	1.6454e-18
214098_at	KIAA1107	KIAA1107	-1.40315	1.85766e-26	9.52465e-25
203726_s_at	laminin, alpha 3	LAMA3	-1.40258	4.27803e-07	1.61534e-06
206947_at	UDP-Gal:betaGlcNAc beta 1,3-galactosyltransferase, polypeptide 5	B3GALT5	-1.40225	1.43817e-15	1.7591e-14
233604_at	uncharacterized LOC401081	FLJ22763	-1.40224	0.00358024	0.00694197
233403_x_at	transmembrane 6 superfamily member 2	TM6SF2	-1.40161	8.48792e-14	8.15315e-13
228600_x_at	family with sequence similarity 221, member A	FAM221A	-1.4008	3.26432e-11	2.18465e-10
209007_s_at	uncharacterized LOC101928189 /// arginine/serine-rich protein 1	LOC101928189 /// RSRP1	-1.40079	3.95248e-28	2.43358e-26
222859_s_at	dual adaptor of phosphotyrosine and 3-phosphoinositides	DAPP1	-1.39991	3.75847e-10	2.18309e-09
227741_at	protein tyrosine phosphatase-like (proline instead of catalytic arginine), member b	PTPLB	-1.39976	2.78477e-16	3.74867e-15
33494_at	electron-transferring-flavoprotein dehydrogenase	ETFDH	-1.39959	1.55151e-17	2.47026e-16
223696_at	arylsulfatase D	ARSD	-1.39913	4.51844e-15	5.17157e-14
229842_at	E74-like factor 3 (ets domain transcription factor, epithelial-specific )	ELF3	-1.39886	6.30433e-06	1.99128e-05
223326_s_at	golgin A2 pseudogene	LOC80154	-1.39725	3.29318e-17	5.03509e-16
210608_s_at	fucosyltransferase 2 (secretor status included)	FUT2	-1.39709	8.1241e-07	2.93968e-06
224563_at	WAS protein family, member 2	WASF2	-1.39687	5.7993e-32	5.82862e-30
91826_at	EPS8-like 1	EPS8L1	-1.39616	1.64908e-10	1.00382e-09
242053_at			-1.39568	3.3033e-15	3.86162e-14
227435_at	KIAA2018	KIAA2018	-1.39558	6.41074e-27	3.45668e-25
225175_s_at	solute carrier family 44 (choline transporter), member 2	SLC44A2	-1.39459	2.91761e-19	5.8518e-18
205455_at	macrophage stimulating 1 receptor (c-met-related tyrosine kinase)	MST1R	-1.39451	6.56247e-09	3.2079e-08
235693_at			-1.39398	4.78804e-16	6.22707e-15
205457_at	chromosome 6 open reading frame 106	C6orf106	-1.39356	3.50763e-39	8.67781e-37
241804_at	uncharacterized LOC102724275	LOC102724275	-1.39344	2.72917e-38	6.06574e-36
235505_s_at	low density lipoprotein receptor-related protein associated protein 1	LRPAP1	-1.39335	1.85047e-28	1.18195e-26
230211_at	thyroid hormone receptor interactor 11	TRIP11	-1.39304	1.46719e-27	8.52482e-26
219513_s_at	SH2 domain containing 3A	SH2D3A	-1.39257	1.39022e-11	9.81413e-11
226490_at	NHS-like 1	NHSL1	-1.39179	8.7448e-10	4.83244e-09
203675_at	nucleobindin 2	NUCB2	-1.39035	1.76005e-16	2.42578e-15
222812_s_at	ras homolog family member F (in filopodia)	RHOF	-1.38911	1.97748e-14	2.06752e-13
225924_at	folliculin interacting protein 2	FNIP2	-1.38872	4.11711e-22	1.20312e-20
227176_at	solute carrier family 2 (facilitated glucose transporter), member 13	SLC2A13	-1.38804	3.18366e-15	3.72813e-14
222908_at	piezo-type mechanosensitive ion channel component 2	PIEZO2	-1.38759	1.02145e-23	3.61473e-22
220312_at	family with sequence similarity 83, member E	FAM83E	-1.38743	1.3845e-12	1.12378e-11
232271_at	hepatocyte nuclear factor 4, gamma	HNF4G	-1.38709	3.45116e-05	9.65028e-05
240107_at			-1.38668	1.38413e-41	4.50461e-39
216351_x_at	deleted in azoospermia 1 /// deleted in azoospermia 2 /// deleted in azoospermia 3 /// deleted in azoospermia 4	DAZ1 /// DAZ2 /// DAZ3 /// DAZ4	-1.38594	0.0312247	0.0495145
244761_at	chromosome 5 open reading frame 63	C5orf63	-1.38594	3.80763e-20	8.58129e-19
222361_at	tubulin, beta pseudogene 5	TUBBP5	-1.38585	4.43372e-16	5.79106e-15
205259_at	nuclear receptor subfamily 3, group C, member 2	NR3C2	-1.3857	8.78384e-10	4.85255e-09
226901_at	chromosome 17 open reading frame 58	C17orf58	-1.38549	2.54523e-23	8.58487e-22
220136_s_at	crystallin, beta A2	CRYBA2	-1.3848	1.57159e-10	9.58363e-10
230995_at	carboxymethylenebutenolidase homolog (Pseudomonas)	CMBL	-1.38456	1.10957e-37	2.28927e-35
223823_at	potassium large conductance calcium-activated channel, subfamily M, beta member 2	KCNMB2	-1.38405	3.76202e-23	1.24963e-21
202869_at	2'-5'-oligoadenylate synthetase 1, 40/46kDa	OAS1	-1.38391	1.25574e-08	5.89336e-08
1554482_a_at	secretion associated, Ras related GTPase 1B	SAR1B	-1.38383	9.07643e-16	1.1382e-14
1554557_at	ATPase, class VI, type 11B	ATP11B	-1.3838	1.04615e-18	1.95349e-17
212911_at	DnaJ (Hsp40) homolog, subfamily C, member 16	DNAJC16	-1.38322	4.68712e-27	2.56012e-25
205005_s_at	N-myristoyltransferase 2	NMT2	-1.38314	3.69702e-26	1.81776e-24
233241_at	kizuna centrosomal protein	KIZ	-1.38253	9.59308e-19	1.7987e-17
235988_at	G protein-coupled receptor 110	GPR110	-1.38244	5.78165e-17	8.56439e-16
212930_at	ATPase, Ca++ transporting, plasma membrane 1	ATP2B1	-1.38229	8.93863e-19	1.68292e-17
238010_at	chromosome 1 open reading frame 174	C1orf174	-1.38078	2.8073e-16	3.77587e-15
207063_at	non-protein coding RNA 185 /// testis-specific transcript, Y-linked 14 (non-protein coding)	NCRNA00185 /// TTTY14	-1.38017	2.56106e-06	8.5774e-06
214779_s_at	small G protein signaling modulator 3	SGSM3	-1.37998	3.69152e-21	9.41828e-20
203961_at	nebulette	NEBL	-1.37995	4.42531e-06	1.42897e-05
206271_at	toll-like receptor 3	TLR3	-1.37973	2.55748e-11	1.73854e-10
221860_at			-1.37935	1.40435e-29	1.04466e-27
209173_at	anterior gradient 2	AGR2	-1.37927	0.000459627	0.00105784
229599_at	small integral membrane protein 22	SMIM22	-1.37927	3.25459e-17	4.98305e-16
223457_at	coatomer protein complex, subunit gamma 2	COPG2	-1.37901	2.54689e-21	6.62785e-20
1554004_a_at	Rho guanine nucleotide exchange factor (GEF) 28	ARHGEF28	-1.37835	6.08023e-18	1.016e-16
243162_at			-1.37831	6.40728e-44	2.73686e-41
239383_at			-1.37818	1.16526e-30	9.98597e-29
205108_s_at	apolipoprotein B	APOB	-1.37813	0.00545155	0.0101596
228766_at	CD36 molecule (thrombospondin receptor)	CD36	-1.37745	2.48915e-05	7.12534e-05
224482_s_at	RAB11 family interacting protein 4 (class II)	RAB11FIP4	-1.37736	9.40225e-17	1.34573e-15
1556744_a_at	zinc finger protein 654	ZNF654	-1.37722	2.83449e-18	4.96876e-17
222603_at	endoplasmic reticulum metallopeptidase 1	ERMP1	-1.37674	3.49676e-15	4.07124e-14
206422_at	glucagon	GCG	-1.37666	0.00900962	0.0160624
238862_at	major facilitator superfamily domain containing 4	MFSD4	-1.37617	7.32128e-05	0.000194057
218696_at	eukaryotic translation initiation factor 2-alpha kinase 3	EIF2AK3	-1.37513	5.00503e-19	9.75579e-18
227706_at	spire-type actin nucleation factor 2	SPIRE2	-1.37501	3.69465e-15	4.28431e-14
229402_at	sterile alpha motif domain containing 13	SAMD13	-1.37436	4.74725e-10	2.71673e-09
242442_x_at	tRNA methyltransferase 10 homolog A (S. cerevisiae)	TRMT10A	-1.374	1.63231e-24	6.46246e-23
225859_at	X-linked inhibitor of apoptosis	XIAP	-1.37369	9.98004e-26	4.60471e-24
235068_at	zinc finger, DHHC-type containing 21	ZDHHC21	-1.37313	9.71819e-20	2.08206e-18
230263_s_at	dedicator of cytokinesis 5	DOCK5	-1.37298	1.41433e-12	1.14561e-11
234122_at			-1.37296	7.64315e-19	1.45252e-17
212991_at	F-box protein 9	FBXO9	-1.37268	9.71308e-18	1.58384e-16
215299_x_at	sulfotransferase family, cytosolic, 1A, phenol-preferring, member 1	SULT1A1	-1.37254	2.04695e-14	2.13501e-13
206652_at	zinc finger, MYM-type 5	ZMYM5	-1.37199	2.85005e-18	4.99284e-17
1562775_at	nudix (nucleoside diphosphate linked moiety X)-type motif 12	NUDT12	-1.37174	4.15121e-31	3.76397e-29
203632_s_at	G protein-coupled receptor, class C, group 5, member B	GPRC5B	-1.37139	4.33803e-06	1.40228e-05
234986_at	glutamate-cysteine ligase, modifier subunit	GCLM	-1.37064	2.57114e-13	2.31517e-12
244276_at	klotho beta	KLB	-1.37028	1.25767e-21	3.42275e-20
239922_at	coiled-coil domain containing 142	CCDC142	-1.36938	4.74487e-37	8.97667e-35
207128_s_at	zinc finger protein 223	ZNF223	-1.36902	4.19477e-24	1.57412e-22
228157_at	zinc finger protein 207	ZNF207	-1.36853	2.46358e-18	4.36617e-17
205670_at	galactose-3-O-sulfotransferase 1	GAL3ST1	-1.36784	3.0817e-18	5.36769e-17
223798_at	solute carrier family 41 (magnesium transporter), member 2	SLC41A2	-1.36754	1.46081e-10	8.94498e-10
229240_at	zinc finger, DHHC-type containing 21	ZDHHC21	-1.36714	1.39278e-32	1.52301e-30
209607_x_at	sulfotransferase 1A3/1A4-like /// SLX1A-SULT1A3 readthrough (NMD candidate) /// SLX1B-SULT1A4 readthrough (NMD candidate) /// sulfotransferase family, cytosolic, 1A, phenol-preferring, member 3 /// sulfotransferase family, cytosolic, 1A, phenol-preferring, member 4	LOC101929857 /// SLX1A-SULT1A3 /// SLX1B-SULT1A4 /// SULT1A3 /// SULT1A4	-1.36681	4.05695e-13	3.54448e-12
219115_s_at	interleukin 20 receptor, alpha	IL20RA	-1.36672	6.06462e-08	2.60188e-07
236009_at	PERP, TP53 apoptosis effector	PERP	-1.36633	1.61809e-10	9.85835e-10
222483_at	EF-hand domain family, member D2	EFHD2	-1.36631	1.63099e-17	2.59227e-16
232181_at	peroxisome proliferator-activated receptor gamma, coactivator 1 beta	PPARGC1B	-1.36609	8.34829e-23	2.63992e-21
225571_at	leukemia inhibitory factor receptor alpha	LIFR	-1.36546	1.0699e-06	3.80343e-06
204704_s_at	aldolase B, fructose-bisphosphate	ALDOB	-1.36521	0.000388925	0.000906877
235653_s_at	THAP domain containing 6	THAP6	-1.36438	1.91234e-31	1.80582e-29
1554539_a_at	ras homolog family member F (in filopodia)	RHOF	-1.36433	3.39008e-11	2.26358e-10
228752_at	EF-hand calcium binding domain 4B	EFCAB4B	-1.36419	7.18976e-13	6.05235e-12
201689_s_at	tumor protein D52	TPD52	-1.36364	5.9288e-10	3.34942e-09
209453_at	solute carrier family 9, subfamily A (NHE1, cation proton antiporter 1), member 1	SLC9A1	-1.36356	2.94553e-14	3.00797e-13
227372_s_at	BAI1-associated protein 2-like 1	BAIAP2L1	-1.363	3.42291e-06	1.12415e-05
205530_at	electron-transferring-flavoprotein dehydrogenase	ETFDH	-1.36205	3.59402e-16	4.76025e-15
238898_at	uncharacterized LOC101060264	LOC101060264	-1.36091	1.0586e-10	6.6102e-10
203997_at	protein tyrosine phosphatase, non-receptor type 3	PTPN3	-1.36069	1.45406e-10	8.90666e-10
223315_at	netrin 4	NTN4	-1.36039	2.44879e-10	1.45689e-09
229006_at	uncharacterized LOC100507487 /// uncharacterized LOC101927184	LOC100507487 /// LOC101927184	-1.36037	6.86083e-19	1.31205e-17
225447_at	glycerol-3-phosphate dehydrogenase 2 (mitochondrial)	GPD2	-1.35951	4.84859e-15	5.53207e-14
221021_s_at	catenin, beta like 1	CTNNBL1	-1.35946	1.99219e-34	2.71628e-32
242427_at	WW domain containing adaptor with coiled-coil	WAC	-1.35831	2.09949e-25	9.34768e-24
1563320_at			-1.35826	7.37852e-28	4.41379e-26
236535_at	structural maintenance of chromosomes 6	SMC6	-1.35796	2.54746e-29	1.82785e-27
202342_s_at	tripartite motif containing 2	TRIM2	-1.35764	1.36492e-11	9.65043e-11
243671_at			-1.35758	1.65439e-28	1.06542e-26
219377_at	GRB2 associated, regulator of MAPK1	GAREM	-1.35746	4.93599e-13	4.25671e-12
222675_s_at	BAI1-associated protein 2-like 1	BAIAP2L1	-1.35718	2.21023e-12	1.74378e-11
239433_at	leucine rich repeat containing 8 family, member E	LRRC8E	-1.35715	3.97003e-20	8.92154e-19
222847_s_at	egl-9 family hypoxia-inducible factor 3	EGLN3	-1.35672	5.69686e-15	6.43811e-14
1560145_at	Homo sapiens cDNA FLJ25249 fis, clone STM03473. /// muskelin 1, intracellular mediator containing kelch motifs	AK057978 /// MKLN1	-1.35621	3.12163e-25	1.3578e-23
236193_at	histone cluster 1, H2bc	HIST1H2BC	-1.35569	2.41031e-10	1.4354e-09
238827_at	SH3 domain containing ring finger 2	SH3RF2	-1.35567	5.28898e-10	3.00629e-09
236128_at	zinc finger protein 91	ZNF91	-1.35501	2.90969e-14	2.97452e-13
1556331_a_at			-1.35475	3.52668e-12	2.70285e-11
235604_x_at	zinc finger protein 493	ZNF493	-1.35474	9.85872e-31	8.51541e-29
220391_at	zinc finger and BTB domain containing 3	ZBTB3	-1.35465	3.57709e-40	1.01078e-37
204014_at	dual specificity phosphatase 4	DUSP4	-1.35412	7.10299e-07	2.59042e-06
218858_at	DEP domain containing MTOR-interacting protein	DEPTOR	-1.35361	6.73505e-11	4.32104e-10
1560089_at	uncharacterized LOC100289019	LOC100289019	-1.35357	1.79128e-11	1.24492e-10
243790_at	zinc finger protein 585A	ZNF585A	-1.35326	2.71121e-28	1.70778e-26
1555370_a_at	calmodulin binding transcription activator 1	CAMTA1	-1.35284	7.25888e-13	6.10583e-12
240721_at			-1.35231	9.65893e-20	2.07099e-18
235133_at	zinc finger, DHHC-type containing 14	ZDHHC14	-1.35151	2.20898e-19	4.50824e-18
204437_s_at	folate receptor 1 (adult)	FOLR1	-1.3512	0.000180781	0.000447693
209696_at	fructose-1,6-bisphosphatase 1	FBP1	-1.35117	6.61722e-09	3.23177e-08
204073_s_at	myelin regulatory factor	MYRF	-1.3511	3.42434e-07	1.31258e-06
229500_at	solute carrier family 30 (zinc transporter), member 9	SLC30A9	-1.34962	4.18289e-11	2.76174e-10
211441_x_at	cytochrome P450, family 3, subfamily A, polypeptide 43	CYP3A43	-1.34934	6.0013e-21	1.48808e-19
220298_s_at	spermatogenesis associated 6	SPATA6	-1.34905	1.53479e-20	3.62013e-19
202581_at	heat shock 70kDa protein 1A /// heat shock 70kDa protein 1B	HSPA1A /// HSPA1B	-1.34842	5.02273e-07	1.87786e-06
236288_at	ring finger protein 34, E3 ubiquitin protein ligase	RNF34	-1.34759	3.24993e-22	9.64659e-21
243874_at			-1.34748	3.7352e-24	1.4133e-22
215768_at			-1.3472	1.6837e-13	1.5516e-12
206867_at	glucokinase (hexokinase 4) regulator	GCKR	-1.34714	1.01067e-20	2.43536e-19
209369_at	annexin A3	ANXA3	-1.34585	9.42822e-08	3.93352e-07
225822_at	transmembrane protein 125	TMEM125	-1.34471	6.03951e-10	3.40774e-09
219648_at	melanoregulin	MREG	-1.34441	4.25292e-09	2.13643e-08
223465_at	collagen, type IV, alpha 3 (Goodpasture antigen) binding protein	COL4A3BP	-1.34418	4.54062e-23	1.48391e-21
239994_at	UDP-Gal:betaGlcNAc beta 1,3-galactosyltransferase, polypeptide 5	B3GALT5	-1.34383	2.6013e-09	1.34824e-08
204264_at	carnitine palmitoyltransferase 2	CPT2	-1.34363	1.1297e-22	3.50944e-21
228454_at	ligand dependent nuclear receptor corepressor	LCOR	-1.34357	1.56631e-12	1.26068e-11
222472_at	aftiphilin	AFTPH	-1.34324	2.04641e-25	9.12624e-24
230267_at		RP11-173M1.8	-1.34313	4.83077e-27	2.63333e-25
202079_s_at	trafficking protein, kinesin binding 1	TRAK1	-1.34272	2.17045e-21	5.72177e-20
213462_at	neuronal PAS domain protein 2	NPAS2	-1.34224	1.45843e-19	3.05282e-18
225293_at	collagen, type XXVII, alpha 1	COL27A1	-1.34206	2.63379e-12	2.05894e-11
222286_at	small nuclear RNA activating complex, polypeptide 3, 50kDa	SNAPC3	-1.34116	7.42755e-30	5.71974e-28
204719_at	ATP-binding cassette, sub-family A (ABC1), member 8	ABCA8	-1.34109	0.000784655	0.00173205
231810_at	BRI3 binding protein /// TNF and HNRNPL related immunoregulatory long non-coding RNA	BRI3BP /// THRIL	-1.34057	3.44216e-11	2.29624e-10
1563947_a_at	ELKS/RAB6-interacting/CAST family member 1	ERC1	-1.33996	2.57663e-24	9.98421e-23
1568815_a_at	DEAD (Asp-Glu-Ala-Asp) box polypeptide 50	DDX50	-1.33983	2.38211e-16	3.2318e-15
229066_at			-1.33957	3.39951e-26	1.68818e-24
226213_at	v-erb-b2 avian erythroblastic leukemia viral oncogene homolog 3	ERBB3	-1.33855	3.78588e-07	1.44216e-06
1565830_at			-1.3381	2.72667e-26	1.37023e-24
219973_at	arylsulfatase family, member J	ARSJ	-1.33768	8.46039e-19	1.60059e-17
206133_at	XIAP associated factor 1	XAF1	-1.33766	1.36942e-10	8.41174e-10
210650_s_at	piccolo presynaptic cytomatrix protein	PCLO	-1.33759	4.50923e-10	2.58918e-09
226560_at			-1.33733	4.76425e-06	1.53155e-05
221665_s_at	EPS8-like 1	EPS8L1	-1.33693	3.32886e-09	1.69861e-08											IGHV4-31
51146_at	phosphatidylinositol glycan anchor biosynthesis, class V	PIGV	-1.33634	5.90397e-32	5.92293e-30
206478_at	KIAA0125	KIAA0125	-1.33626	4.88371e-08	2.12087e-07
230409_at	membrane associated guanylate kinase, WW and PDZ domain containing 3	MAGI3	-1.33609	3.83343e-30	3.09134e-28
235117_at	ChaC, cation transport regulator homolog 2 (E. coli)	CHAC2	-1.33598	6.23974e-09	3.05944e-08
238049_at	GRAM domain containing 3	GRAMD3	-1.33592	9.58321e-20	2.05637e-18
222837_s_at	N(alpha)-acetyltransferase 15, NatA auxiliary subunit	NAA15	-1.33577	2.14923e-18	3.83891e-17
203184_at	fibrillin 2	FBN2	-1.3357	4.84136e-09	2.4112e-08
240284_x_at		U47924.27	-1.33563	4.91526e-26	2.36777e-24
221552_at	abhydrolase domain containing 6	ABHD6	-1.33553	1.06586e-27	6.29328e-26
227835_at	uncharacterized LOC389831	LOC389831	-1.33522	7.11839e-07	2.59517e-06
1559023_a_at	EF-hand calcium binding domain 14	EFCAB14	-1.33493	1.52885e-32	1.65525e-30
233082_at	zinc finger protein 630	ZNF630	-1.33446	2.92396e-25	1.27588e-23
202890_at	microtubule-associated protein 7	MAP7	-1.33398	3.03541e-07	1.17204e-06
227341_at	BEN domain containing 7	BEND7	-1.33393	1.21053e-14	1.30828e-13
226952_at	ELL associated factor 1	EAF1	-1.33356	1.50714e-19	3.14516e-18
1555905_a_at	T cell activation inhibitor, mitochondrial	TCAIM	-1.33356	3.6411e-11	2.42098e-10
216396_s_at	etoposide induced 2.4	EI24	-1.33346	2.17779e-21	5.73559e-20
225105_at	chromosome 12 open reading frame 75	C12orf75	-1.33344	3.6905e-10	2.14543e-09
235754_at	hemochromatosis	HFE	-1.33338	4.06213e-31	3.68932e-29
236217_at	solute carrier family 31 (copper transporter), member 1	SLC31A1	-1.33323	1.37933e-26	7.20294e-25
1559450_at			-1.3327	2.69149e-14	2.76092e-13
236055_at	DEAQ box RNA-dependent ATPase 1	DQX1	-1.33229	4.56532e-11	3.00191e-10
240081_at			-1.33191	2.1185e-21	5.59289e-20
225221_at	zinc finger with KRAB and SCAN domains 1	ZKSCAN1	-1.33179	1.72048e-19	3.56721e-18
220553_s_at	pre-mRNA processing factor 39	PRPF39	-1.33167	1.24326e-27	7.28568e-26
206292_s_at	sulfotransferase family, cytosolic, 2A, dehydroepiandrosterone (DHEA)-preferring, member 1	SULT2A1	-1.33054	2.41273e-09	1.2567e-08
213359_at	heterogeneous nuclear ribonucleoprotein D (AU-rich element RNA binding protein 1, 37kDa)	HNRNPD	-1.33051	1.84548e-22	5.60564e-21
1553167_a_at	Sep (O-phosphoserine) tRNA:Sec (selenocysteine) tRNA synthase	SEPSECS	-1.33048	9.22869e-15	1.01138e-13
230187_s_at	uncharacterized LOC101929855 /// uncharacterized LOC102724851	LOC101929855 /// LOC102724851	-1.33039	1.26604e-20	3.01222e-19
210528_at	major histocompatibility complex, class I-related	MR1	-1.32946	4.80145e-24	1.78585e-22
243444_at	steroid 5 alpha-reductase 3	SRD5A3	-1.32932	2.02993e-13	1.84578e-12
213518_at	protein kinase C, iota	PRKCI	-1.32927	1.76986e-13	1.6258e-12
223845_at	V-set and immunoglobulin domain containing 10	VSIG10	-1.32868	1.28492e-16	1.80136e-15
218966_at	myosin VC	MYO5C	-1.32768	5.0949e-11	3.32653e-10
235203_at		RP11-498C9.15	-1.32768	1.23e-21	3.35245e-20
229130_at	Homo sapiens cDNA FLJ11478 fis, clone HEMBA1001781. ///	AX746755 /// RP11-774O3.3	-1.32757	6.60455e-11	4.24079e-10
220945_x_at	MANSC domain containing 1	MANSC1	-1.32699	8.78472e-14	8.41606e-13
224225_s_at	ets variant 7	ETV7	-1.32663	3.92292e-19	7.77122e-18
229151_at	solute carrier family 14 (urea transporter), member 1 (Kidd blood group)	SLC14A1	-1.32633	1.79805e-20	4.21563e-19
235704_at	DAZ associated protein 2 /// uncharacterized LOC102723983	DAZAP2 /// LOC102723983	-1.32631	4.5076e-18	7.68007e-17
213882_at	TM2 domain containing 1	TM2D1	-1.32616	7.10397e-25	2.94696e-23
235701_at			-1.32615	5.61287e-32	5.66206e-30
202674_s_at	LIM domain 7	LMO7	-1.32561	5.19826e-13	4.46528e-12
1554726_at	zinc finger protein 655	ZNF655	-1.32548	1.16984e-16	1.64806e-15
232442_at	breast cancer anti-estrogen resistance 1	BCAR1	-1.32528	8.42443e-35	1.18713e-32
224989_at	small integral membrane protein 14	SMIM14	-1.32508	2.07123e-13	1.88176e-12
234723_x_at			-1.32503	8.26315e-25	3.40202e-23
236489_at	G protein-coupled receptor 110	GPR110	-1.32483	1.33882e-14	1.43727e-13
215726_s_at	cytochrome b5 type A (microsomal)	CYB5A	-1.32455	2.14042e-18	3.82567e-17											IGHG1			IGHG3			IGHG4			IGHM			IGHV3-23			IGHV4-31
201534_s_at	ubiquitin-like 3	UBL3	-1.32351	1.34956e-16	1.88595e-15
214455_at	histone cluster 1, H2bc /// histone cluster 1, H2be /// histone cluster 1, H2bf /// histone cluster 1, H2bg /// histone cluster 1, H2bi	HIST1H2BC /// HIST1H2BE /// HIST1H2BF /// HIST1H2BG /// HIST1H2BI	-1.3235	4.4416e-07	1.67306e-06
227431_at	Alu-mediated CDKN1A/p21 transcriptional regulator (non-protein coding)	APTR	-1.32337	9.51048e-17	1.36051e-15
224973_at	family with sequence similarity 46, member A	FAM46A	-1.32336	1.07997e-13	1.02193e-12
1555920_at	chromobox homolog 3	CBX3	-1.32278	3.0833e-14	3.14163e-13
220388_at	fer-1-like family member 4, pseudogene (functional)	FER1L4	-1.32155	1.00609e-45	5.39294e-43
231013_at			-1.32145	2.49347e-19	5.04554e-18
230737_s_at	uncharacterized LOC102724316 /// patched domain containing 3 pseudogene 1	LOC102724316 /// PTCHD3P1	-1.32058	5.3072e-33	6.16075e-31
217712_at			-1.3202	1.9652e-13	1.79169e-12
202850_at	ATP-binding cassette, sub-family D (ALD), member 3	ABCD3	-1.32011	3.95144e-20	8.88343e-19
231580_at	long intergenic non-protein coding RNA 1082	LINC01082	-1.31984	1.23572e-11	8.77898e-11
227822_at	zinc finger protein 605	ZNF605	-1.31975	4.27876e-15	4.92301e-14
227032_at	plexin A2	PLXNA2	-1.31974	3.0891e-20	7.0491e-19
201941_at	carboxypeptidase D	CPD	-1.319	6.19444e-14	6.08372e-13
228441_s_at			-1.31895	3.56521e-19	7.08828e-18
211442_x_at	cytochrome P450, family 3, subfamily A, polypeptide 43	CYP3A43	-1.31889	6.06754e-19	1.17058e-17
208937_s_at	inhibitor of DNA binding 1, dominant negative helix-loop-helix protein	ID1	-1.31803	1.68548e-08	7.7839e-08
222325_at			-1.31771	3.15951e-21	8.14072e-20
223324_s_at	transient receptor potential cation channel, subfamily M, member 7	TRPM7	-1.31762	2.19354e-33	2.63587e-31
213143_at	chromosome 2 open reading frame 72	C2orf72	-1.31634	3.36459e-09	1.71523e-08
209176_at	SEC23 interacting protein	SEC23IP	-1.31598	1.27164e-22	3.92585e-21
1565786_x_at	uncharacterized LOC645566	FLJ45482	-1.31553	2.08912e-17	3.28037e-16
220299_at	spermatogenesis associated 6	SPATA6	-1.31548	1.24323e-17	1.99981e-16
239680_at	WD repeat domain 76	WDR76	-1.31537	9.64714e-21	2.33182e-19
232668_at			-1.31518	1.44162e-12	1.16633e-11
214169_at	Sad1 and UNC84 domain containing 1	SUN1	-1.31516	2.0801e-21	5.49684e-20
208835_s_at	LUC7-like 3 (S. cerevisiae)	LUC7L3	-1.31509	2.55799e-22	7.63834e-21
219267_at	glycolipid transfer protein	GLTP	-1.31371	6.1041e-26	2.90716e-24
209442_x_at	ankyrin 3, node of Ranvier (ankyrin G)	ANK3	-1.31357	2.17569e-16	2.96574e-15
236548_at	GIPC PDZ domain containing family, member 2	GIPC2	-1.31355	9.52651e-06	2.92784e-05
220266_s_at	Kruppel-like factor 4 (gut)	KLF4	-1.31144	2.68173e-07	1.04284e-06
1558815_at	sorbin and SH3 domain containing 2	SORBS2	-1.31136	1.75299e-15	2.11953e-14
231251_at	WAS/WASL interacting protein family, member 2	WIPF2	-1.31082	7.25233e-19	1.38209e-17
225896_at	myosin phosphatase Rho interacting protein	MPRIP	-1.31018	5.45791e-34	7.02144e-32
216595_at	family with sequence similarity 186, member A	FAM186A	-1.30992	3.5357e-47	2.3866e-44
219771_at	TBC1 domain family, member 8B (with GRAM domain)	TBC1D8B	-1.30955	2.96928e-13	2.64751e-12
202223_at	STT3A, subunit of the oligosaccharyltransferase complex (catalytic)	STT3A	-1.30905	1.9559e-23	6.69204e-22
239834_at			-1.30876	3.80021e-16	5.01391e-15
1559391_s_at			-1.30848	5.34578e-11	3.47912e-10
244172_at			-1.30842	1.37099e-10	8.42043e-10
229579_s_at	dispatched homolog 2 (Drosophila)	DISP2	-1.30777	5.65935e-18	9.50615e-17
222834_s_at	guanine nucleotide binding protein (G protein), gamma 12	GNG12	-1.30777	1.85183e-14	1.94373e-13
211806_s_at	potassium inwardly-rectifying channel, subfamily J, member 15	KCNJ15	-1.30769	1.49369e-09	8.00111e-09
229692_at			-1.30749	5.71066e-13	4.87099e-12
223681_s_at	InaD-like (Drosophila)	INADL	-1.30686	1.89434e-10	1.14205e-09
213501_at	acyl-CoA oxidase 1, palmitoyl	ACOX1	-1.30602	1.43803e-14	1.53653e-13
213721_at	SRY (sex determining region Y)-box 2	SOX2	-1.30577	2.18465e-18	3.89708e-17
228338_at	colorectal cancer associated 2	COLCA2	-1.30572	2.51269e-07	9.81017e-07
230151_at	SPRY domain containing 7	SPRYD7	-1.30567	1.41055e-27	8.20446e-26
205538_at	coronin, actin binding protein, 2A	CORO2A	-1.30558	4.22028e-08	1.84669e-07
215470_at	general transcription factor IIH, polypeptide 2B (pseudogene)	GTF2H2B	-1.30547	2.94923e-16	3.9551e-15
217755_at	hematological and neurological expressed 1	HN1	-1.30521	8.8588e-11	5.59107e-10
218422_s_at	RNA binding motif protein 26	RBM26	-1.30464	5.40434e-24	1.99515e-22
1553559_at	transmembrane protein 171	TMEM171	-1.30432	1.38229e-17	2.21049e-16
202421_at	immunoglobulin superfamily, member 3	IGSF3	-1.30409	7.94497e-15	8.79691e-14
224746_at	KIAA1522	KIAA1522	-1.30391	7.36349e-15	8.19789e-14
227020_at	yippee-like 2 (Drosophila)	YPEL2	-1.30329	8.73663e-24	3.1241e-22
225766_s_at	transportin 1	TNPO1	-1.30325	3.07509e-20	7.023e-19
211611_s_at	activating transcription factor 6 beta /// tenascin XB	ATF6B /// TNXB	-1.30321	1.97567e-36	3.41834e-34
227954_at	inositol 1,4,5-trisphosphate receptor interacting protein-like 2	ITPRIPL2	-1.30256	2.07313e-30	1.7148e-28
233371_at	ATP-binding cassette, sub-family C (CFTR/MRP), member 13, pseudogene	ABCC13	-1.3019	7.41173e-07	2.69457e-06
230768_at			-1.30188	2.64392e-22	7.88633e-21
203615_x_at	sulfotransferase family, cytosolic, 1A, phenol-preferring, member 1	SULT1A1	-1.3017	4.80655e-13	4.15229e-12
223595_at	transmembrane protein 133	TMEM133	-1.30145	1.73528e-14	1.82912e-13
225752_at	non imprinted in Prader-Willi/Angelman syndrome 1	NIPA1	-1.30109	6.25542e-26	2.97146e-24
232405_at			-1.30076	4.72369e-29	3.24457e-27
221590_s_at	aldehyde dehydrogenase 6 family, member A1	ALDH6A1	-1.30062	1.99579e-13	1.81685e-12
217590_s_at	transient receptor potential cation channel, subfamily A, member 1	TRPA1	-1.30022	4.88096e-05	0.000133134
204248_at	guanine nucleotide binding protein (G protein), alpha 11 (Gq class)	GNA11	-1.29977	7.54022e-20	1.63791e-18
244700_at	Sec61 beta subunit	SEC61B	-1.29972	1.44644e-29	1.07305e-27
214933_at	calcium channel, voltage-dependent, P/Q type, alpha 1A subunit /// uncharacterized LOC100507353	CACNA1A /// LOC100507353	-1.2992	7.69962e-16	9.74564e-15
243260_x_at	XK, Kell blood group complex subunit-related family, member 6	XKR6	-1.29905	2.26433e-26	1.15165e-24
225346_at	mitochondrial transcription termination factor 2	MTERF2	-1.29837	3.01694e-21	7.79911e-20
229732_at	zinc finger protein 823	ZNF823	-1.2983	1.77267e-16	2.44133e-15
231894_at	seryl-tRNA synthetase	SARS	-1.29811	1.57642e-13	1.45987e-12
225332_at	OIP5 antisense RNA 1	OIP5-AS1	-1.2981	9.23292e-22	2.55859e-20
215945_s_at	tripartite motif containing 2	TRIM2	-1.29808	1.84008e-11	1.27608e-10
238605_at	nucleolar protein 4	NOL4	-1.29753	5.2217e-19	1.01528e-17
224210_s_at	peroxisomal membrane protein 4, 24kDa	PXMP4	-1.29726	3.60996e-29	2.51753e-27
236953_s_at	NHL repeat containing 3	NHLRC3	-1.29724	3.05532e-21	7.89459e-20
1557169_x_at	HLA complex group 11 (non-protein coding)	HCG11	-1.29721	2.03267e-19	4.17021e-18
224240_s_at	chemokine (C-C motif) ligand 28	CCL28	-1.29693	6.68248e-10	3.74925e-09
223586_at	aryl hydrocarbon receptor nuclear translocator-like 2	ARNTL2	-1.29669	1.06523e-14	1.15926e-13
225320_at	mitochondrial calcium uniporter	MCU	-1.29552	3.55855e-10	2.07203e-09
238095_at	GATA binding protein 5	GATA5	-1.29521	8.00383e-20	1.73173e-18
242055_at	proteasome (prosome, macropain) assembly chaperone 4	PSMG4	-1.29508	8.22527e-09	3.96017e-08
237444_at	kinesin family member 13A	KIF13A	-1.295	9.17422e-22	2.54361e-20
214088_s_at	fucosyltransferase 3 (galactoside 3(4)-L-fucosyltransferase, Lewis blood group)	FUT3	-1.29483	7.21544e-07	2.62722e-06
51158_at	family with sequence similarity 174, member B	FAM174B	-1.29483	1.46478e-14	1.56389e-13
227747_at	myelin protein zero-like 3	MPZL3	-1.29463	1.24568e-14	1.34334e-13
206613_s_at	TATA box binding protein (TBP)-associated factor, RNA polymerase I, A, 48kDa	TAF1A	-1.29371	5.9951e-13	5.09532e-12
218392_x_at	sideroflexin 1	SFXN1	-1.29293	5.33377e-18	8.99241e-17
223695_s_at	arylsulfatase D	ARSD	-1.29275	2.29305e-14	2.37989e-13
232865_at	AF4/FMR2 family, member 4	AFF4	-1.29249	5.45192e-18	9.17464e-17
240861_at			-1.29241	2.84996e-09	1.46974e-08
232656_at			-1.29172	2.77149e-24	1.06938e-22
1555446_s_at	trafficking protein particle complex 10	TRAPPC10	-1.29165	6.62837e-27	3.56699e-25
231211_s_at	Yip1 interacting factor homolog B (S. cerevisiae)	YIF1B	-1.29112	3.46223e-11	2.30907e-10
242458_at	Ral GEF with PH domain and SH3 binding motif 2	RALGPS2	-1.29072	2.64615e-15	3.12818e-14
217744_s_at	PERP, TP53 apoptosis effector	PERP	-1.29067	1.04805e-06	3.73087e-06
205198_s_at	ATPase, Cu++ transporting, alpha polypeptide	ATP7A	-1.29043	1.10153e-22	3.42779e-21
214751_at	zinc finger protein 468	ZNF468	-1.29015	6.78722e-12	5.0019e-11
209258_s_at	structural maintenance of chromosomes 3	SMC3	-1.29009	2.25139e-13	2.03698e-12
209205_s_at	LIM domain only 4	LMO4	-1.28976	3.62176e-17	5.51433e-16
238937_at	zinc finger protein 420	ZNF420	-1.28963	5.03734e-20	1.11592e-18
229964_at	chromosome 9 open reading frame 152	C9orf152	-1.28939	0.000562285	0.00127379
229298_at	kelch repeat and BTB (POZ) domain containing 7	KBTBD7	-1.28858	1.22865e-23	4.30619e-22
214440_at	N-acetyltransferase 1 (arylamine N-acetyltransferase)	NAT1	-1.28852	1.43214e-07	5.80491e-07
205515_at	protease, serine, 12 (neurotrypsin, motopsin)	PRSS12	-1.28821	2.96225e-08	1.32343e-07
226023_at	mitogen-activated protein kinase kinase 7	MAP2K7	-1.28817	2.56304e-34	3.4601e-32
209270_at	laminin, beta 3	LAMB3	-1.28765	2.59873e-07	1.01287e-06
205554_s_at	deoxyribonuclease I-like 3	DNASE1L3	-1.28718	8.26409e-09	3.97746e-08
241751_at	oral-facial-digital syndrome 1	OFD1	-1.28676	2.49841e-15	2.96509e-14
241970_at			-1.28675	5.4856e-15	6.21091e-14
214109_at	LPS-responsive vesicle trafficking, beach and anchor containing	LRBA	-1.28632	6.83675e-15	7.63323e-14
230729_at		RP11-355B11.2	-1.2856	5.13007e-23	1.66264e-21
1565651_at			-1.28519	3.15065e-27	1.74531e-25
229517_at	protein tyrosine phosphatase domain containing 1	PTPDC1	-1.28472	4.98443e-30	3.97265e-28
226712_at	signal sequence receptor, alpha	SSR1	-1.28401	1.38504e-24	5.53562e-23
232473_at			-1.28257	1.21578e-25	5.56724e-24
226171_at	zinc finger, DHHC-type containing 3	ZDHHC3	-1.28145	8.21049e-23	2.59935e-21
204291_at	zinc finger protein 518A	ZNF518A	-1.28121	6.51615e-15	7.30361e-14
206291_at	neurotensin	NTS	-1.2812	0.00316381	0.00619826
204255_s_at	vitamin D (1,25- dihydroxyvitamin D3) receptor	VDR	-1.28082	1.02106e-10	6.38457e-10
214857_at	RPARP antisense RNA 1	RPARP-AS1	-1.28037	9.80414e-25	3.98248e-23
204141_at	tubulin, beta 2A class IIa	TUBB2A	-1.28	8.23882e-12	5.992e-11
216922_x_at	deleted in azoospermia 1 /// deleted in azoospermia 2 /// deleted in azoospermia 3 /// deleted in azoospermia 4	DAZ1 /// DAZ2 /// DAZ3 /// DAZ4	-1.27986	0.0557456	0.0831504
239196_at	ankyrin repeat domain 22	ANKRD22	-1.27968	5.44119e-07	2.02186e-06
214782_at	cortactin	CTTN	-1.27939	1.55614e-18	2.83891e-17
213017_at	abhydrolase domain containing 3	ABHD3	-1.27935	3.0862e-12	2.38513e-11
242967_at			-1.27874	2.61105e-05	7.44972e-05
227475_at	forkhead box Q1	FOXQ1	-1.27817	0.000629843	0.00141389											IGHM			IGHV4-31
233262_at			-1.27809	2.93467e-38	6.46988e-36
1557167_at	HLA complex group 11 (non-protein coding)	HCG11	-1.27772	7.60008e-17	1.1028e-15
220992_s_at	tRNA methyltransferase 1 homolog (S. cerevisiae)-like	TRMT1L	-1.27722	3.08583e-20	7.04459e-19
238524_at	DENN/MADD domain containing 2D	DENND2D	-1.27705	1.70102e-14	1.79474e-13
1554003_at	Rho guanine nucleotide exchange factor (GEF) 28	ARHGEF28	-1.27693	7.65191e-21	1.87189e-19
204859_s_at	apoptotic peptidase activating factor 1	APAF1	-1.27665	2.23434e-22	6.71593e-21
234464_s_at	essential meiotic structure-specific endonuclease 1	EME1	-1.27639	6.49211e-11	4.1735e-10
229460_at	family with sequence similarity 126, member B	FAM126B	-1.27638	3.21362e-18	5.58857e-17
218717_s_at	leprecan-like 1	LEPREL1	-1.27575	5.32539e-07	1.98193e-06
210266_s_at	tripartite motif containing 33	TRIM33	-1.27556	2.4218e-19	4.91142e-18
203962_s_at	nebulette	NEBL	-1.27554	1.74766e-05	5.14253e-05
230913_at	ATP-binding cassette, sub-family G (WHITE), member 1	ABCG1	-1.27542	6.28349e-14	6.16303e-13
223213_s_at	zinc fingers and homeoboxes 1	ZHX1	-1.27526	2.33337e-18	4.14615e-17
208407_s_at	catenin (cadherin-associated protein), delta 1 /// TMX2-CTNND1 readthrough (NMD candidate)	CTNND1 /// TMX2-CTNND1	-1.27506	4.87057e-19	9.51745e-18
202201_at	biliverdin reductase B (flavin reductase (NADPH))	BLVRB	-1.27501	5.47089e-20	1.20419e-18
209493_at	PDZ domain containing 2	PDZD2	-1.27454	2.15296e-08	9.81599e-08
214861_at	lysine (K)-specific demethylase 4C	KDM4C	-1.27435	5.51115e-36	9.02162e-34
224325_at	frizzled class receptor 8 /// microRNA 4683	FZD8 /// MIR4683	-1.27392	1.37175e-12	1.11393e-11
229173_at	KIAA1715	KIAA1715	-1.27319	1.1401e-20	2.72802e-19
220357_s_at	serum/glucocorticoid regulated kinase 2	SGK2	-1.27284	2.25915e-16	3.07185e-15
227542_at	suppressor of cytokine signaling 6	SOCS6	-1.27221	1.13087e-13	1.06733e-12
242354_at		RP11-532F12.5	-1.2717	1.7726e-11	1.23272e-10
230626_at	tetraspanin 12	TSPAN12	-1.27143	3.88794e-10	2.25326e-09
209701_at	endoplasmic reticulum aminopeptidase 1	ERAP1	-1.27123	3.91467e-36	6.56548e-34
241812_at	spermatogenesis associated, serine-rich 2-like	SPATS2L	-1.27088	5.40069e-17	8.02617e-16
210169_at	SEC14-like 5 (S. cerevisiae)	SEC14L5	-1.27075	3.0091e-29	2.13112e-27
227988_s_at	vacuolar protein sorting 13 homolog A (S. cerevisiae)	VPS13A	-1.27069	2.95413e-19	5.92071e-18
220946_s_at	SET domain containing 2	SETD2	-1.27027	5.18122e-30	4.12348e-28
204750_s_at	desmocollin 2	DSC2	-1.27016	2.47656e-05	7.09191e-05
1558887_at	zinc finger protein 321, pseudogene /// ZNF816-ZNF321P readthrough	ZNF321P /// ZNF816-ZNF321P	-1.26929	1.16605e-15	1.43978e-14
223712_at	pterin-4 alpha-carbinolamine dehydratase/dimerization cofactor of hepatocyte nuclear factor 1 alpha (TCF1) 2	PCBD2	-1.2691	4.89472e-23	1.59202e-21
222291_at	family with sequence similarity 149, member A	FAM149A	-1.26909	2.77252e-10	1.63754e-09
224321_at	transmembrane protein with EGF-like and two follistatin-like domains 2	TMEFF2	-1.26899	3.37572e-09	1.72011e-08
1554608_at	trans-golgi network protein 2	TGOLN2	-1.26855	4.37726e-19	8.61197e-18
242728_at			-1.26846	3.58649e-40	1.01078e-37
226992_at	nitric oxide synthase trafficking	NOSTRIN	-1.26841	3.81008e-09	1.92707e-08
233264_at			-1.26826	5.72917e-23	1.85074e-21
221899_at	NEDD4 binding protein 2-like 2	N4BP2L2	-1.26825	6.77748e-14	6.6254e-13
1568593_a_at	nudix (nucleoside diphosphate linked moiety X)-type motif 16 pseudogene 1	NUDT16P1	-1.26817	7.25025e-13	6.09951e-12
227663_at			-1.26796	1.19072e-13	1.11956e-12
218180_s_at	EPS8-like 2	EPS8L2	-1.26761	8.11738e-12	5.91047e-11
236002_at			-1.26722	9.91483e-22	2.73508e-20
1556053_at	DnaJ (Hsp40) homolog, subfamily C, member 7	DNAJC7	-1.26664	8.6532e-24	3.10035e-22
242313_at	uncharacterized LOC728730	LOC728730	-1.26643	3.23183e-25	1.40127e-23
209008_x_at	keratin 8	KRT8	-1.26597	1.06727e-05	3.25448e-05
206295_at	interleukin 18	IL18	-1.26579	6.06574e-08	2.60207e-07
1568617_a_at	calmodulin regulated spectrin-associated protein family, member 3	CAMSAP3	-1.26568	2.39917e-10	1.42891e-09
230683_at	protein phosphatase 4, regulatory subunit 1-like ///	PPP4R1L /// PPP4R1L	-1.2656	3.53003e-28	2.18331e-26
225612_s_at	UDP-GlcNAc:betaGal beta-1,3-N-acetylglucosaminyltransferase 5	B3GNT5	-1.26523	2.49083e-09	1.29479e-08
205112_at	phospholipase C, epsilon 1	PLCE1	-1.26521	2.81417e-14	2.88298e-13
236313_at	cyclin-dependent kinase inhibitor 2B (p15, inhibits CDK4)	CDKN2B	-1.26513	3.22747e-05	9.06419e-05
204393_s_at	acid phosphatase, prostate	ACPP	-1.26432	3.61118e-09	1.8324e-08
218451_at	CUB domain containing protein 1	CDCP1	-1.26408	1.80745e-09	9.58322e-09
219905_at	erythroblast membrane-associated protein (Scianna blood group)	ERMAP	-1.26401	3.16328e-37	6.17687e-35
1561158_at			-1.26395	8.16844e-22	2.28796e-20
235104_at	endoplasmic reticulum aminopeptidase 2	ERAP2	-1.26381	3.94148e-06	1.28198e-05
229313_at	anoctamin 5	ANO5	-1.26377	2.12607e-09	1.11547e-08
229064_s_at	RCAN family member 3	RCAN3	-1.26339	5.64309e-18	9.48174e-17
1555817_s_at	thrombospondin, type I, domain containing 4	THSD4	-1.26334	1.34972e-46	8.48229e-44
218737_at	strawberry notch homolog 1 (Drosophila)	SBNO1	-1.26332	1.52264e-22	4.65606e-21
1557953_at	zinc finger with KRAB and SCAN domains 1	ZKSCAN1	-1.26328	2.32561e-17	3.62362e-16
201482_at	quiescin Q6 sulfhydryl oxidase 1	QSOX1	-1.2632	9.77199e-18	1.59185e-16
1569354_at			-1.2629	1.28913e-36	2.27366e-34
243501_at	ATP synthase, H+ transporting, mitochondrial Fo complex, subunit B1	ATP5F1	-1.26272	3.98302e-24	1.50084e-22
232919_at	AFG3-like AAA ATPase 2	AFG3L2	-1.26229	1.10376e-27	6.51007e-26
206893_at	spalt-like transcription factor 1	SALL1	-1.26207	1.8496e-27	1.05781e-25
201883_s_at	UDP-Gal:betaGlcNAc beta 1,4- galactosyltransferase, polypeptide 1	B4GALT1	-1.26198	1.20873e-13	1.13513e-12
228590_at	pentatricopeptide repeat domain 3	PTCD3	-1.26154	1.29657e-23	4.52681e-22
231732_at	sphingomyelin phosphodiesterase 3, neutral membrane (neutral sphingomyelinase II)	SMPD3	-1.26072	4.01457e-14	4.03116e-13
226188_at	lectin, galactoside-binding-like	LGALSL	-1.26069	4.45008e-21	1.12331e-19
242756_at			-1.26064	9.75701e-21	2.35629e-19
1556253_s_at			-1.26054	1.16538e-27	6.85132e-26
226636_at	phospholipase D1, phosphatidylcholine-specific	PLD1	-1.25913	7.37557e-14	7.15253e-13
40562_at	guanine nucleotide binding protein (G protein), alpha 11 (Gq class)	GNA11	-1.25901	6.26652e-19	1.20642e-17
224436_s_at	nipsnap homolog 3A (C. elegans)	NIPSNAP3A	-1.25871	1.16769e-19	2.47551e-18
231399_at	RAB3A interacting protein	RAB3IP	-1.25843	5.09586e-09	2.53034e-08
1557347_at	microcephalin 1	MCPH1	-1.25835	1.25835e-24	5.0403e-23
241689_at	methyltransferase like 14	METTL14	-1.25831	5.18408e-31	4.66184e-29
213595_s_at	CDC42 binding protein kinase alpha (DMPK-like)	CDC42BPA	-1.25829	3.43423e-26	1.70233e-24
232968_at	fibronectin type III and ankyrin repeat domains 1	FANK1	-1.25743	5.88413e-11	3.80683e-10
219387_at	coiled-coil domain containing 88A	CCDC88A	-1.25696	1.06113e-16	1.50578e-15
240941_at			-1.25671	1.61121e-39	4.17503e-37
1557174_a_at	interleukin-1 receptor-associated kinase 1 binding protein 1	IRAK1BP1	-1.25661	5.02454e-21	1.26075e-19
205014_at	fibroblast growth factor binding protein 1	FGFBP1	-1.25629	1.29523e-06	4.54535e-06
229582_at	INO80 complex subunit C	INO80C	-1.25614	1.07785e-18	2.00788e-17
223268_at	chromosome 11 open reading frame 54	C11orf54	-1.2557	5.18415e-17	7.71694e-16
221599_at	adipogenesis associated, Mth938 domain containing	AAMDC	-1.25459	1.28168e-22	3.95462e-21
211385_x_at	sulfotransferase family, cytosolic, 1A, phenol-preferring, member 2	SULT1A2	-1.25448	5.15181e-13	4.42746e-12
242424_at			-1.25447	5.31942e-19	1.03244e-17
227001_at	NIPA-like domain containing 2	NIPAL2	-1.25436	3.17858e-19	6.34961e-18
1553269_at	zinc finger protein 718	ZNF718	-1.25404	1.5954e-15	1.94359e-14
1553185_at	RAS and EF-hand domain containing	RASEF	-1.25369	4.4118e-13	3.83307e-12
244687_at	dihydrolipoamide branched chain transacylase E2	DBT	-1.25359	7.28873e-26	3.4384e-24
214106_s_at	GDP-mannose 4,6-dehydratase	GMDS	-1.25353	3.8426e-06	1.25175e-05
213868_s_at	dehydrogenase/reductase (SDR family) member 7	DHRS7	-1.25339	2.75493e-28	1.73332e-26
204679_at	potassium channel, subfamily K, member 1	KCNK1	-1.25331	1.76063e-05	5.17706e-05
219132_at	pellino E3 ubiquitin protein ligase family member 2	PELI2	-1.2533	1.05025e-10	6.56029e-10
232835_at			-1.25319	1.2382e-35	1.90699e-33
1555247_a_at	Rap guanine nucleotide exchange factor (GEF) 6	RAPGEF6	-1.25313	6.41857e-12	4.74429e-11
203253_s_at	diphosphoinositol pentakisphosphate kinase 2	PPIP5K2	-1.25296	5.63992e-20	1.2404e-18
210168_at	complement component 6	C6	-1.25293	9.26385e-07	3.32197e-06
228915_at	dachshund family transcription factor 1	DACH1	-1.25288	1.19178e-05	3.60744e-05
207480_s_at	Meis homeobox 2	MEIS2	-1.25281	7.02131e-08	2.98515e-07
231647_s_at	Fc receptor-like 5	FCRL5	-1.25276	4.56986e-05	0.000125298
207655_s_at	B-cell linker	BLNK	-1.25264	2.21995e-08	1.01037e-07
221920_s_at	solute carrier family 25 (mitochondrial iron transporter), member 37	SLC25A37	-1.25256	4.76817e-15	5.44599e-14
243046_at			-1.25189	9.52798e-17	1.3623e-15
239830_at			-1.25169	8.8329e-29	5.87517e-27
238620_at		RP11-846E15.4	-1.25154	2.68642e-32	2.80306e-30
238994_at	OTU deubiquitinase 7B	OTUD7B	-1.25152	5.4133e-15	6.13541e-14
242372_s_at	major facilitator superfamily domain containing 4	MFSD4	-1.25143	0.000445748	0.00102793
228150_at	SEC16 homolog B (S. cerevisiae)	SEC16B	-1.25109	3.21374e-09	1.64477e-08
242775_at			-1.25077	1.84768e-11	1.28071e-10
238113_at	SMIM2 antisense RNA 1	SMIM2-AS1	-1.25077	4.36713e-19	8.59513e-18
213107_at	TRAF2 and NCK interacting kinase	TNIK	-1.25016	1.18611e-10	7.35769e-10
202831_at	glutathione peroxidase 2 (gastrointestinal)	GPX2	-1.24983	0.000201944	0.000495793
228723_at	NPTN intronic transcript 1 (non-protein coding)	NPTN-IT1	-1.24955	2.31913e-11	1.58577e-10
228846_at	MAX dimerization protein 1	MXD1	-1.24947	1.4593e-06	5.07812e-06
242576_x_at			-1.2491	3.79233e-26	1.86127e-24
244691_at	SET domain containing 5	SETD5	-1.24895	4.7299e-27	2.58091e-25
221555_x_at	cell division cycle 14B	CDC14B	-1.24886	1.40189e-20	3.31811e-19
210381_s_at	cholecystokinin B receptor	CCKBR	-1.24872	9.54581e-05	0.000248071
229602_at			-1.24872	4.49194e-26	2.18308e-24
224254_x_at			-1.24833	2.88792e-27	1.61614e-25
204075_s_at	centrosomal protein 104kDa	CEP104	-1.24831	5.42149e-24	2.00014e-22
222943_at	glucosidase, beta, acid 3	GBA3	-1.248	0.00911446	0.016226
228777_at	kelch repeat and BTB (POZ) domain containing 3	KBTBD3	-1.24746	1.77687e-30	1.47645e-28
1555982_at	zinc finger, FYVE domain containing 16	ZFYVE16	-1.24742	2.26147e-20	5.24368e-19
241242_at			-1.24725	5.35309e-18	9.0222e-17
226278_at	small VCP/p97-interacting protein	SVIP	-1.24634	2.51791e-18	4.45235e-17
212703_at	talin 2	TLN2	-1.24616	1.67019e-26	8.60676e-25
226228_at	aquaporin 4	AQP4	-1.24612	0.00262738	0.00523018
212640_at	protein tyrosine phosphatase-like (proline instead of catalytic arginine), member b	PTPLB	-1.24561	1.31994e-21	3.57975e-20
1555240_s_at	guanine nucleotide binding protein (G protein), gamma 12	GNG12	-1.24531	9.62774e-16	1.20209e-14
222237_s_at	zinc finger protein 112	ZNF112	-1.24508	2.92282e-19	5.86011e-18
239636_at	MCF.2 cell line derived transforming sequence-like	MCF2L	-1.24485	4.54424e-43	1.72539e-40
232622_at			-1.24475	1.07689e-35	1.68225e-33
212517_at	attractin	ATRN	-1.2445	5.39395e-18	9.08827e-17
243231_at	solute carrier family 38, member 11	SLC38A11	-1.24418	9.48259e-07	3.39666e-06
212900_at	SEC24 family member A	SEC24A	-1.24345	1.83071e-21	4.87551e-20
206599_at	solute carrier family 16 (monocarboxylate transporter), member 5	SLC16A5	-1.24299	5.81034e-15	6.55822e-14
202970_at	dual-specificity tyrosine-(Y)-phosphorylation regulated kinase 2	DYRK2	-1.24297	2.37286e-21	6.21043e-20
205161_s_at	peroxisomal biogenesis factor 11 alpha	PEX11A	-1.24282	1.99737e-13	1.81799e-12
226388_at	transcription elongation factor A (SII), 3	TCEA3	-1.24171	1.09994e-08	5.20414e-08
1563881_at	membrane associated guanylate kinase, WW and PDZ domain containing 1	MAGI1	-1.24157	1.17817e-19	2.49677e-18
205420_at	peroxisomal biogenesis factor 7	PEX7	-1.24078	7.10704e-14	6.91542e-13
235231_at	zinc finger protein 789	ZNF789	-1.24058	4.12124e-20	9.24236e-19
210127_at	RAB6B, member RAS oncogene family	RAB6B	-1.24032	1.5237e-18	2.7825e-17
240735_at	CDC42 binding protein kinase alpha (DMPK-like)	CDC42BPA	-1.23968	3.11109e-40	8.90571e-38
238180_at	uncharacterized LOC102724094	LOC102724094	-1.23941	4.71304e-24	1.75416e-22
227503_at			-1.23915	2.96524e-12	2.29899e-11
207761_s_at	methyltransferase like 7A	METTL7A	-1.23849	4.86238e-08	2.11228e-07
205371_s_at	dihydrolipoamide branched chain transacylase E2	DBT	-1.23757	3.26457e-22	9.68477e-21
214033_at	ATP-binding cassette, sub-family C (CFTR/MRP), member 6 /// ATP-binding cassette, sub-family C, member 6 pseudogene 1 (functional) /// ATP-binding cassette, sub-family C, member 6 pseudogene 2 /// multidrug resistance-associated protein 6-like	ABCC6 /// ABCC6P1 /// ABCC6P2 /// LOC101930322	-1.23742	3.89914e-07	1.482e-06
202130_at	RIO kinase 3	RIOK3	-1.2374	9.98889e-18	1.62446e-16											IGHG2			IGHG3			IGHM			IGHV4-31			LOC102725526
209892_at	fucosyltransferase 4 (alpha (1,3) fucosyltransferase, myeloid-specific)	FUT4	-1.23668	2.14426e-09	1.12436e-08
206209_s_at	carbonic anhydrase IV	CA4	-1.23656	2.55143e-09	1.32365e-08
229232_at	leucine rich repeat containing 57	LRRC57	-1.23623	4.90024e-26	2.36262e-24
1553808_a_at	NK2 homeobox 3	NKX2-3	-1.23551	4.9526e-12	3.71955e-11
228941_at	ALG10, alpha-1,2-glucosyltransferase /// ALG10B, alpha-1,2-glucosyltransferase	ALG10 /// ALG10B	-1.23551	6.26042e-16	8.01987e-15
208473_s_at	glycoprotein 2 (zymogen granule membrane)	GP2	-1.23491	0.00862471	0.0154457
235625_at	vacuolar protein sorting 41 homolog (S. cerevisiae)	VPS41	-1.23481	3.9052e-17	5.9233e-16											HIST1H4E			HIST1H4F			HIST1H4H			HIST1H4I			HIST1H4J			HIST1H4K			HIST1H4L			HIST2H4A			HIST2H4B			HIST4H4
205856_at	solute carrier family 14 (urea transporter), member 1 (Kidd blood group)	SLC14A1	-1.23458	9.72529e-17	1.38797e-15
226494_at	calmodulin regulated spectrin-associated protein family, member 3	CAMSAP3	-1.23455	3.98522e-17	6.03431e-16
230100_x_at	p21 protein (Cdc42/Rac)-activated kinase 1	PAK1	-1.23416	4.38744e-16	5.73472e-15											NPIPB4			NPIPB5
211518_s_at	bone morphogenetic protein 4	BMP4	-1.23359	3.04077e-15	3.56692e-14
205511_at	uncharacterized protein FLJ10038	FLJ10038	-1.2335	3.70046e-18	6.38043e-17
1559035_a_at			-1.23317	2.08563e-32	2.20565e-30
213659_at	zinc finger protein 75D	ZNF75D	-1.23298	3.1548e-28	1.9713e-26
230779_at	trinucleotide repeat containing 6B	TNRC6B	-1.23279	1.41565e-14	1.51439e-13
229526_at	aquaporin 11	AQP11	-1.23271	2.29128e-09	1.19767e-08
202739_s_at	phosphorylase kinase, beta	PHKB	-1.23254	9.69369e-22	2.67949e-20
212593_s_at	microRNA 4680 /// programmed cell death 4 (neoplastic transformation inhibitor)	MIR4680 /// PDCD4	-1.23251	1.12718e-13	1.06403e-12
242529_x_at			-1.23243	5.85269e-46	3.33329e-43
227133_at	family with sequence similarity 199, X-linked	FAM199X	-1.23221	6.0662e-09	2.97782e-08
240542_at			-1.23092	2.14037e-33	2.57763e-31
238332_at	ankyrin repeat domain 29	ANKRD29	-1.23062	8.96421e-07	3.22192e-06
227123_at	RAB3B, member RAS oncogene family	RAB3B	-1.23027	3.8787e-09	1.95797e-08
1562612_at			-1.22992	6.75896e-28	4.05649e-26
266_s_at	CD24 molecule	CD24	-1.22992	0.000858765	0.00188173
223084_s_at	cyclin D-type binding-protein 1	CCNDBP1	-1.22941	4.85658e-26	2.3457e-24
204389_at	monoamine oxidase A	MAOA	-1.22871	3.3215e-08	1.47405e-07
1559691_at			-1.22853	5.3557e-21	1.33892e-19
206487_at	Sad1 and UNC84 domain containing 1	SUN1	-1.2285	3.90783e-18	6.72735e-17
236007_at	A kinase (PRKA) anchor protein 10	AKAP10	-1.22845	2.10683e-18	3.76687e-17
222006_at	leucine zipper-EF-hand containing transmembrane protein 1	LETM1	-1.22823	1.00353e-27	5.93812e-26
238775_at	integrin alpha FG-GAP repeat containing 1	ITFG1	-1.22819	1.01744e-18	1.90314e-17
212110_at	solute carrier family 39 (zinc transporter), member 14	SLC39A14	-1.22794	5.54071e-15	6.27201e-14
218424_s_at	STEAP family member 3, metalloreductase	STEAP3	-1.22755	1.23179e-12	1.0052e-11
1558888_x_at	zinc finger protein 321, pseudogene /// ZNF816-ZNF321P readthrough	ZNF321P /// ZNF816-ZNF321P	-1.22716	1.59479e-16	2.20915e-15
202072_at	heterogeneous nuclear ribonucleoprotein L	HNRNPL	-1.22692	2.67785e-10	1.58402e-09
202546_at	vesicle-associated membrane protein 8	VAMP8	-1.2267	6.84804e-17	1.00138e-15
218779_x_at	EPS8-like 1	EPS8L1	-1.22637	3.09303e-11	2.07728e-10
232081_at	ATP-binding cassette, sub-family G (WHITE), member 1	ABCG1	-1.22627	7.66383e-16	9.70853e-15
212814_at	adenosylhomocysteinase-like 2	AHCYL2	-1.22618	1.33056e-07	5.41805e-07
219233_s_at	gasdermin B	GSDMB	-1.22613	1.87391e-06	6.41433e-06
1563513_at	synaptotagmin-like 4	SYTL4	-1.22607	1.99433e-22	6.04436e-21
236963_at			-1.22538	2.97768e-13	2.65457e-12
242751_at			-1.22415	4.09532e-15	4.72795e-14
213267_at	dopey family member 1	DOPEY1	-1.2241	2.88097e-20	6.59895e-19
233964_at			-1.22398	2.13022e-21	5.61843e-20
213248_at	uncharacterized LOC730101	LOC730101	-1.22389	2.55173e-15	3.02507e-14
213325_at	poliovirus receptor-related 3	PVRL3	-1.2238	7.07565e-08	3.00631e-07
226003_at	kinesin family member 21A	KIF21A	-1.22377	4.24595e-11	2.80067e-10
206539_s_at	cytochrome P450, family 4, subfamily F, polypeptide 12	CYP4F12	-1.22316	7.37314e-13	6.19337e-12
1556763_at			-1.2228	1.63188e-13	1.5074e-12
232103_at	3'(2'), 5'-bisphosphate nucleotidase 1	BPNT1	-1.22272	2.52348e-10	1.4979e-09
235416_at	centrosomal protein 192kDa pseudogene	LOC643201	-1.22269	7.22732e-24	2.61172e-22
218613_at	pleckstrin and Sec7 domain containing 3	PSD3	-1.22264	1.39974e-15	1.7144e-14
223658_at	potassium channel, subfamily K, member 6	KCNK6	-1.22176	4.06094e-19	8.03589e-18
232288_at	pyridoxal-dependent decarboxylase domain-containing protein 1-like /// pyridoxal-dependent decarboxylase domain containing 1 /// pyridoxal-dependent decarboxylase domain containing 2, pseudogene	LOC102724985 /// PDXDC1 /// PDXDC2P	-1.22063	6.80851e-29	4.61283e-27
204388_s_at	monoamine oxidase A	MAOA	-1.22024	5.67646e-07	2.10257e-06
234113_at			-1.21963	3.93884e-09	1.98686e-08
208712_at	cyclin D1	CCND1	-1.21963	6.07419e-12	4.51048e-11
211996_s_at	nuclear pore complex-interacting protein family member B4-like /// nuclear pore complex-interacting protein family member B4-like /// nuclear pore complex interacting protein pseudogene /// nuclear pore complex interacting protein family, member A5 /// nuclear pore complex interacting protein family, member B11 /// nuclear pore complex interacting protein family, member B3 /// nuclear pore comple…	LOC101060275 /// LOC101929910 /// LOC613037 /// NPIPA5 /// NPIPB11 /// NPIPB3 /// NPIPB4 /// NPIPB5	-1.21924	1.15484e-13	1.08864e-12
226403_at	transmembrane channel-like 4	TMC4	-1.21916	1.48048e-07	5.98885e-07
213083_at	solute carrier family 35 (UDP-GlcNAc/UDP-glucose transporter), member D2	SLC35D2	-1.21902	6.11478e-16	7.83807e-15
225597_at	solute carrier family 45, member 4	SLC45A4	-1.21894	6.95595e-14	6.78289e-13
242374_at			-1.21875	7.49538e-20	1.63011e-18
244581_at	zinc finger and BTB domain containing 20	ZBTB20	-1.21868	6.51274e-32	6.47426e-30
244600_at	uncharacterized LOC100996583	LOC100996583	-1.21861	1.06649e-11	7.65125e-11
242915_at	zinc finger protein 682	ZNF682	-1.21859	8.49527e-14	8.15734e-13
243964_at			-1.21773	5.92162e-24	2.17001e-22
215169_at	solute carrier family 35, member E2 /// solute carrier family 35, member E2B	SLC35E2 /// SLC35E2B	-1.21764	2.03062e-16	2.77908e-15
210558_at	aldo-keto reductase family 1, member C4	AKR1C4	-1.21733	2.77694e-11	1.87698e-10
222662_at	protein phosphatase 1, regulatory subunit 3B	PPP1R3B	-1.21656	6.98937e-13	5.8882e-12
242667_at	toll-like receptor 3	TLR3	-1.21644	7.73663e-33	8.77594e-31
236427_at			-1.2162	4.15686e-32	4.25611e-30
1558253_x_at	zinc finger protein 417 /// zinc finger protein 587	ZNF417 /// ZNF587	-1.21604	1.28147e-21	3.48578e-20
219223_at	calcium channel flower domain containing 1	CACFD1	-1.21595	1.04957e-21	2.88659e-20
236176_at		RP4-794H19.1	-1.21555	2.43053e-27	1.36858e-25
204970_s_at	v-maf avian musculoaponeurotic fibrosarcoma oncogene homolog G	MAFG	-1.21529	1.24419e-25	5.68781e-24
243539_at	KIAA1841	KIAA1841	-1.21518	5.84339e-21	1.45354e-19
219239_s_at	zinc finger protein 654	ZNF654	-1.21456	1.35928e-16	1.89879e-15
232361_s_at	ets homologous factor	EHF	-1.21446	5.07986e-07	1.8974e-06
221802_s_at	KIAA1598	KIAA1598	-1.21445	1.4266e-13	1.32787e-12
230893_at	DnaJ (Hsp40) homolog, subfamily C, member 21	DNAJC21	-1.21429	4.53228e-19	8.90094e-18
243691_at			-1.21414	5.51184e-30	4.35491e-28
231678_s_at	alcohol dehydrogenase 4 (class II), pi polypeptide	ADH4	-1.21365	0.0136963	0.0234431
228824_s_at	prostaglandin reductase 1	PTGR1	-1.21313	1.43407e-08	6.68893e-08
1558626_at			-1.21298	1.5393e-25	6.95549e-24
222392_x_at	PERP, TP53 apoptosis effector	PERP	-1.21258	2.49283e-07	9.73678e-07
242243_at	TATA element modulatory factor 1	TMF1	-1.21251	5.7128e-20	1.25541e-18
229455_at		AC083843.1	-1.21249	3.77754e-13	3.31946e-12
1562511_at	lysosomal trafficking regulator	LYST	-1.21226	1.29903e-42	4.70362e-40
204872_at	transducin-like enhancer of split 4	TLE4	-1.21168	2.18569e-14	2.27235e-13
230093_at	radial spoke head 1 homolog (Chlamydomonas)	RSPH1	-1.21162	2.03236e-07	8.04395e-07
226956_at	myotubularin related protein 3	MTMR3	-1.21155	4.42769e-29	3.04508e-27
213686_at	vacuolar protein sorting 13 homolog A (S. cerevisiae)	VPS13A	-1.21125	4.07313e-23	1.34318e-21
217941_s_at	erbb2 interacting protein	ERBB2IP	-1.21094	6.21498e-19	1.19776e-17
239784_at			-1.21012	1.12875e-17	1.82156e-16
240180_at			-1.21009	1.14884e-07	4.72456e-07
210432_s_at	sodium channel, voltage-gated, type III, alpha subunit	SCN3A	-1.20921	4.06851e-11	2.69252e-10
224088_at	neuromedin U receptor 2	NMUR2	-1.20908	6.66684e-07	2.44162e-06
220951_s_at	APOBEC1 complementation factor	A1CF	-1.20905	7.43933e-05	0.000196914
226750_at	La ribonucleoprotein domain family, member 1B	LARP1B	-1.20897	5.20534e-14	5.1588e-13
238044_at			-1.20886	3.06375e-29	2.16702e-27
210552_s_at	Ral GEF with PH domain and SH3 binding motif 1	RALGPS1	-1.20881	7.74373e-22	2.17457e-20
225792_at	hook microtubule-tethering protein 1	HOOK1	-1.20862	7.2198e-05	0.000191585
234997_x_at		RP11-488L18.10	-1.20831	1.93657e-16	2.65635e-15
210059_s_at	mitogen-activated protein kinase 13	MAPK13	-1.2083	5.47032e-08	2.36117e-07
203824_at	tetraspanin 8	TSPAN8	-1.20769	0.00100354	0.00217104
231999_at	ankyrin repeat domain 11	ANKRD11	-1.2071	4.39881e-36	7.33247e-34
204562_at	interferon regulatory factor 4	IRF4	-1.20698	3.28428e-12	2.52699e-11
219232_s_at	egl-9 family hypoxia-inducible factor 3	EGLN3	-1.20664	8.92421e-13	7.42892e-12
236229_at			-1.20644	3.41713e-14	3.46498e-13
227352_at	SWIM-type zinc finger 7 associated protein 1	SWSAP1	-1.20636	5.38566e-29	3.68537e-27
229422_at	nardilysin (N-arginine dibasic convertase)	NRD1	-1.20563	4.17962e-13	3.64235e-12
202539_s_at	3-hydroxy-3-methylglutaryl-CoA reductase	HMGCR	-1.2054	3.27346e-10	1.9148e-09
210007_s_at	glycerol-3-phosphate dehydrogenase 2 (mitochondrial)	GPD2	-1.2053	1.37832e-11	9.73386e-11
219752_at	RAS protein activator like 1 (GAP1 like)	RASAL1	-1.20507	2.10185e-13	1.90863e-12
225548_at	shroom family member 3	SHROOM3	-1.20504	2.44293e-09	1.27158e-08
204547_at	RAB40B, member RAS oncogene family	RAB40B	-1.20465	4.68009e-11	3.07295e-10
204304_s_at	prominin 1	PROM1	-1.20448	0.00460856	0.00872875
227199_at	DIP2 disco-interacting protein 2 homolog A (Drosophila)	DIP2A	-1.20352	9.22992e-26	4.27666e-24
219814_at	muscleblind-like splicing regulator 3	MBNL3	-1.2033	8.98954e-21	2.18349e-19
238501_at			-1.20284	1.98386e-13	1.80659e-12
227375_at	ankyrin repeat domain 13C	ANKRD13C	-1.20272	5.90434e-22	1.69016e-20
217269_s_at	transmembrane protease, serine 15	TMPRSS15	-1.20246	0.00172752	0.00357016
219682_s_at	T-box 3	TBX3	-1.20211	2.33691e-08	1.05972e-07
232883_at			-1.20192	1.23984e-20	2.95246e-19
237030_at	acid phosphatase, prostate	ACPP	-1.2016	4.14397e-14	4.15575e-13
205524_s_at	hyaluronan and proteoglycan link protein 1	HAPLN1	-1.20145	3.12055e-21	8.05171e-20
206324_s_at	death-associated protein kinase 2	DAPK2	-1.20001	8.68265e-24	3.10887e-22
235615_at	protein geranylgeranyltransferase type I, beta subunit	PGGT1B	-1.19869	6.43959e-16	8.23783e-15
208710_s_at	adaptor-related protein complex 3, delta 1 subunit	AP3D1	-1.19838	1.44108e-30	1.21591e-28
227396_at	protein tyrosine phosphatase, receptor type, J	PTPRJ	-1.19762	8.33279e-20	1.79793e-18
205068_s_at	Rho GTPase activating protein 26	ARHGAP26	-1.19746	1.62479e-14	1.72095e-13
1564656_at			-1.19724	5.81568e-24	2.13547e-22
235940_at	chromosome 9 open reading frame 64	C9orf64	-1.1964	1.34498e-21	3.64091e-20
219632_s_at	sedoheptulokinase /// transient receptor potential cation channel, subfamily V, member 1	SHPK /// TRPV1	-1.19612	5.34292e-27	2.89806e-25
235153_at	ring finger protein 183	RNF183	-1.19589	1.12169e-07	4.62402e-07
207122_x_at	sulfotransferase family, cytosolic, 1A, phenol-preferring, member 2	SULT1A2	-1.19583	5.08355e-13	4.37499e-12
228282_at	major facilitator superfamily domain containing 8	MFSD8	-1.19574	5.07399e-20	1.12316e-18
205006_s_at	N-myristoyltransferase 2	NMT2	-1.19487	8.98453e-21	2.18324e-19
223239_at	GSK3B interacting protein	GSKIP	-1.19459	2.38695e-08	1.0808e-07
1566603_s_at	RNA pseudouridylate synthase domain containing 3	RPUSD3	-1.19441	2.41308e-30	1.97508e-28
228026_at	suppressor of IKBKE 1	SIKE1	-1.19387	3.90284e-23	1.29247e-21
213309_at	phospholipase C-like 2	PLCL2	-1.19344	3.82933e-11	2.54088e-10
200864_s_at	RAB11A, member RAS oncogene family	RAB11A	-1.19304	5.22354e-19	1.01528e-17
1562013_a_at	uncharacterized LOC100506730	LOC100506730	-1.19254	5.43143e-24	2.00245e-22
220310_at	tubulin, alpha-like 3	TUBAL3	-1.19248	1.72624e-05	5.08471e-05
235420_at	hyaluronan and proteoglycan link protein 4	HAPLN4	-1.18976	1.62119e-17	2.5782e-16
243042_at	family with sequence similarity 73, member A	FAM73A	-1.18915	4.11927e-21	1.04414e-19
1553145_at	TAPT1 antisense RNA 1 (head to head)	TAPT1-AS1	-1.18749	1.00834e-15	1.25596e-14
206288_at	protein geranylgeranyltransferase type I, beta subunit	PGGT1B	-1.18695	1.59841e-14	1.69463e-13
219388_at	grainyhead-like 2 (Drosophila)	GRHL2	-1.18574	2.46382e-09	1.28172e-08
203126_at	inositol(myo)-1(or 4)-monophosphatase 2	IMPA2	-1.18545	6.05093e-11	3.90931e-10
214149_s_at	ATPase, H+ transporting, lysosomal 9kDa, V0 subunit e1	ATP6V0E1	-1.18538	3.61095e-21	9.23426e-20
1555786_s_at	long intergenic non-protein coding RNA 520	LINC00520	-1.18516	6.33506e-11	4.07637e-10
210409_at	MLLT4 antisense RNA 1 (head to head)	MLLT4-AS1	-1.18506	6.84317e-14	6.68603e-13
225432_s_at	CSRP2 binding protein /// PET117 homolog (S. cerevisiae)	CSRP2BP /// PET117	-1.18483	2.63989e-19	5.3182e-18
235092_at			-1.18473	5.61092e-12	4.18751e-11
205506_at	villin 1	VIL1	-1.18462	0.000750805	0.0016627
235245_at	transmembrane protein 92	TMEM92	-1.18392	3.76599e-15	4.36425e-14
222809_x_at	coiled-coil domain containing 85C	CCDC85C	-1.1838	1.32566e-17	2.12553e-16
229740_at	small integral membrane protein 5	SMIM5	-1.18374	5.20223e-12	3.8974e-11
214116_at	biotinidase	BTD	-1.18369	9.94395e-19	1.86194e-17
209211_at	Kruppel-like factor 5 (intestinal)	KLF5	-1.18353	0.000152997	0.00038388
226292_at	calpain 5	CAPN5	-1.18314	1.22472e-10	7.58599e-10
229548_at		RP3-508I15.21	-1.18284	7.04733e-22	1.99025e-20
229568_at	MOB kinase activator 3B	MOB3B	-1.18279	5.73433e-12	4.27378e-11
223565_at	marginal zone B and B1 cell-specific protein	MZB1	-1.18233	0.000340372	0.00080246
232001_at	PRKCQ antisense RNA 1	PRKCQ-AS1	-1.18163	7.89216e-17	1.14094e-15
244594_x_at			-1.18159	2.51267e-50	2.36863e-47
202460_s_at	lipin 2	LPIN2	-1.18127	1.97281e-14	2.06398e-13
1570585_at	myelin protein zero-like 3	MPZL3	-1.18072	1.28775e-25	5.8722e-24
[truncated: 3,506 more rows]
[truncated: 6 more columns]

## Sheet: overlapping genes
Names	total	elements		Venn diagram result, the overlapping DEGs between selected datasets
GSE26942 GSE54129	203	C9orf152
		ITGA5
		HEPH
		COL1A1
		MAOA
		FOXA2
		PRDM16
		MZB1
		FNDC1
		YME1L1
		KIAA1324
		COL18A1
		GKN1
		SULT1C2
		FCGBP
		GPRC5C
		COLCA1
		AKR7A3
		IRX3
		DGKD
		CYSTM1
		SORBS2
		KLF4
		PRRX1
		UNC5CL
		PPP1R1B
		C6orf58
		CYP3A5
		GC
		ALDH6A1
		VSIG1
		FAM3B
		AKR1C4
		COL5A2
		ANKRD22
		THY1
		NTN4
		TNFRSF17
		SPP1
		CA9
		PTGS2
		ADH1C
		PIK3C2G
		GCNT2
		SST
		SCNN1B
		GGT6
		TIMP1
		PI3
		BGN
		COL8A1
		CXCL17
		MMP11
		CAPN8
		CDH3
		LYPD6B
		PDIA2
		MMP3
		ANXA10
		CLDN3
		MUC6
		ADAM28
		THBS4
		CEACAM5
		OSBPL7
		KRT20
		CEMIP
		HRASLS2
		CTSE
		MUC17
		GIF
		CMTM4
		ARSD
		REG1A
		ADTRP
		COL4A1
		RNASE1
		SULF1
		IL32
		RARRES1
		SOSTDC1
		VSIG2
		CLDN1
		FAM46C
		CHRM3
		CALD1
		TMED6
		SCNN1G
		PSCA
		HOXB7
		KCNJ16
		REG3A
		SPTSSB
		TFF1
		COL1A2
		FBXL13
		APOC1
		RNASE4
		GKN2
		AGR2
		ST6GALNAC1
		SLC44A4
		SPINK1
		CXCL14
		GSTA1
		KLK6
		S100P
		FOXQ1
		PROM2
		FBP2
		AKR1B10
		ARL14
		AADAC
		UBE2I
		PLA2G2A
		LGALS1
		RAP1GAP2
		ATP4A
		FOXC1
		MUC1
		PIGR
		MAL
		AQP4
		CHGA
		CST1
		CAPN9
		DSC2
		AKR1C2
		CXCL8
		SLC12A2
		ESRRG
		TMEM171
		CPA2
		LEPR
		RAB27B
		FA2H
		DPCR1
		ADH7
		HOXA10
		SULT2A1
		H19
		SFRP4
		TFF2
		CCKBR
		HPGD
		C10orf10
		SCGB2A1
		SLC7A8
		TMPRSS2
		SMIM24
		LIPF
		TMEM158
		FAP
		CAPN13
		SLC28A2
		SERPINE2
		TCN1
		MYRF
		EPN3
		LIFR
		NQO1
		CD79A
		FOXA1
		CYP2C18
		ALDH3A1
		FUT9
		PTGR1
		RBM47
		ALDH1A1
		THBS2
		CTSL
		CA2
		GATA5
		ATP4B
		BCAS1
		SLC26A9
		ADH1A
		METTL7A
		FAM189A2
		SERPINE1
		PLLP
		PGC
		SCNN1A
		KCNE2
		COL6A3
		COL10A1
		KRT6B
		AKR1C3
		GPT2
		ALDOB
		PMEPA1
		CTHRC1
		AHNAK2
		KLK11
		DNER
		TESC
		C1orf116
		TRNP1
		CLDN18
		RASSF6
		HEYL
		GCNT1
		TRIM50

## Sheet: BP
ID	pvalue	geneID	Count
primary alcohol metabolic process	3.54482e-10	AKR1B10	AKR1C3	SULT2A1	SCNN1B	AKR1C2	CYP3A5	CYP2C18	AKR1C4	ALDH1A1	ADH7	ADH1C	ADH1A	12
hormone metabolic process	4.94689e-10	AKR1B10	AKR1C3	SULT2A1	SPP1	SCNN1B	KLK6	FOXA1	AKR1C2	CYP3A5	CYP2C18	CTSL	AKR1C4	ALDH1A1	ADH7	ADH1C	ADH1A	16
tissue homeostasis	1.31996e-09	VSIG1	CLDN18	SLC28A2	CLDN1	TFF2	TFF1	SPP1	SLC12A2	PTGS2	PIGR	MUC6	GCNT2	FOXC1	CLDN3	CDH3	CA2	ALDH1A1	17
olefinic compound metabolic process	3.76792e-09	AKR1B10	AKR1C3	SCNN1B	PTGS2	GSTA1	AKR1C2	CYP3A5	CYP2C18	AKR1C4	ALDH1A1	ADH7	ADH1C	ADH1A	13
digestion	1.08255e-08	CAPN8	VSIG1	GKN1	CAPN9	TFF2	TFF1	SST	PGC	MUC6	AKR1C2	CHRM3	CCKBR	12
cellular hormone metabolic process	1.08255e-08	AKR1B10	AKR1C3	SPP1	SCNN1B	AKR1C2	CYP3A5	CYP2C18	AKR1C4	ALDH1A1	ADH7	ADH1C	ADH1A	12
anatomical structure homeostasis	1.42403e-08	VSIG1	CLDN18	SLC28A2	CLDN1	TFF2	TFF1	SPP1	SLC12A2	PTGS2	PIGR	MUC6	GCNT2	FOXC1	CLDN3	CDH3	CA2	ALDH1A1	17
retinol metabolic process	2.82038e-08	AKR1B10	AKR1C3	CYP3A5	CYP2C18	ALDH1A1	ADH7	ADH1C	ADH1A	8
retinoid metabolic process	9.98283e-08	AKR1B10	AKR1C3	CYP3A5	CYP2C18	AKR1C4	ALDH1A1	ADH7	ADH1C	ADH1A	9
diterpenoid metabolic process	1.86591e-07	AKR1B10	AKR1C3	CYP3A5	CYP2C18	AKR1C4	ALDH1A1	ADH7	ADH1C	ADH1A	9
response to steroid hormone	2.52936e-07	ADTRP	PMEPA1	HEYL	CLDN1	AKR1C3	SST	SPP1	SCNN1G	SCNN1B	PTGS2	SCGB2A1	FOXA1	ESRRG	COL1A1	CA2	ALDH3A1	16
terpenoid metabolic process	4.77906e-07	AKR1B10	AKR1C3	CYP3A5	CYP2C18	AKR1C4	ALDH1A1	ADH7	ADH1C	ADH1A	9
prostanoid metabolic process	4.7894e-07	PTGR1	AKR1C3	PTGS2	HPGD	GSTA1	AKR1C2	AKR1C4	7
prostaglandin metabolic process	4.7894e-07	PTGR1	AKR1C3	PTGS2	HPGD	GSTA1	AKR1C2	AKR1C4	7
regulation of response to wounding	8.17795e-07	ADTRP	KLF4	CLDN1	SPP1	SLC12A2	SERPINE2	REG3A	SERPINE1	FOXA2	FAP	CLDN3	11
retinoic acid metabolic process	8.886e-07	AKR1C3	CYP3A5	CYP2C18	ADH7	ADH1C	ADH1A	6
extracellular matrix organization	1.73714e-06	ADTRP	COL18A1	NTN4	SULF1	MMP11	MMP3	FOXC1	FAP	COL10A1	COL8A1	COL5A2	COL4A1	COL1A2	COL1A1	14
extracellular structure organization	1.80611e-06	ADTRP	COL18A1	NTN4	SULF1	MMP11	MMP3	FOXC1	FAP	COL10A1	COL8A1	COL5A2	COL4A1	COL1A2	COL1A1	14
polyketide metabolic process	1.81075e-06	AKR1B10	AKR1C3	AKR1C2	AKR1C4	4
aminoglycoside antibiotic metabolic process	1.81075e-06	AKR1B10	AKR1C3	AKR1C2	AKR1C4	4
doxorubicin metabolic process	1.81075e-06	AKR1B10	AKR1C3	AKR1C2	AKR1C4	4
external encapsulating structure organization	1.95145e-06	ADTRP	COL18A1	NTN4	SULF1	MMP11	MMP3	FOXC1	FAP	COL10A1	COL8A1	COL5A2	COL4A1	COL1A2	COL1A1	14
isoprenoid metabolic process	2.17259e-06	AKR1B10	AKR1C3	CYP3A5	CYP2C18	AKR1C4	ALDH1A1	ADH7	ADH1C	ADH1A	9
secondary metabolic process	2.20252e-06	AKR1B10	AKR7A3	AKR1C3	AKR1C2	CYP3A5	AKR1C4	CDH3	7
icosanoid metabolic process	3.53581e-06	GGT6	PTGR1	AKR1C3	PTGS2	HPGD	GSTA1	AKR1C2	CYP2C18	AKR1C4	9
protein autoprocessing	3.93301e-06	TMPRSS2	KLK6	CTSL	CTSE	MYRF	5
cellular response to aldehyde	6.02425e-06	AKR1B10	SCNN1G	SCNN1B	ALDH1A1	4
regulation of wound healing	7.14571e-06	ADTRP	CLDN1	SLC12A2	SERPINE2	REG3A	SERPINE1	FOXA2	FAP	CLDN3	9
response to alcohol	7.99516e-06	OSBPL7	CLDN18	KLF4	CLDN1	AKR1C3	SCNN1G	SCNN1B	HPGD	NQO1	AKR1C2	CLDN3	ADH7	12
response to xenobiotic stimulus	1.38104e-05	COL18A1	KCNE2	SULT2A1	SST	SCNN1B	PTGS2	LGALS1	GSTA1	NQO1	CYP3A5	CYP2C18	COL1A1	CDH3	CA9	ALDH3A1	AADAC	16
sodium ion homeostasis	1.79335e-05	SLC12A2	SCNN1G	SCNN1B	SCNN1A	ATP4B	ATP4A	6
wound healing	1.9133e-05	ADTRP	CLDN1	DGKD	TIMP1	SLC12A2	REG1A	SERPINE2	REG3A	SERPINE1	ITGA5	FOXA2	FAP	CLDN3	COL1A1	CDH3	15
unsaturated fatty acid metabolic process	1.92281e-05	PTGR1	AKR1C3	PTGS2	HPGD	GSTA1	AKR1C2	CYP2C18	AKR1C4	8
multicellular organismal water homeostasis	1.9881e-05	FA2H	CLDN1	SCNN1G	SCNN1B	SCNN1A	AQP4	6
regulation of body fluid levels	2.39737e-05	ADTRP	FA2H	AGR2	CLDN1	DGKD	SCNN1G	SCNN1B	SCNN1A	SERPINE2	SERPINE1	FOXA2	FAP	CHRM3	AQP4	14
water homeostasis	3.88042e-05	FA2H	CLDN1	SCNN1G	SCNN1B	SCNN1A	AQP4	6
negative regulation of response to wounding	3.93526e-05	ADTRP	SPP1	SLC12A2	SERPINE2	SERPINE1	FAP	CLDN3	7
ethanol metabolic process	4.74159e-05	SULT2A1	ADH7	ADH1C	ADH1A	4
tertiary alcohol metabolic process	4.74159e-05	AKR1B10	AKR1C3	AKR1C2	AKR1C4	4
alcohol metabolic process	4.86058e-05	AKR1B10	AKR1C3	SULT2A1	SCNN1B	LEPR	AKR1C2	CYP3A5	CYP2C18	AKR1C4	ALDH1A1	ADH7	ADH1C	ADH1A	13
collagen catabolic process	5.50029e-05	KLK6	MMP11	MMP3	FAP	CTSL	5
glycoside metabolic process	5.75091e-05	AKR1B10	AKR1C3	AKR1C2	AKR1C4	4
maintenance of gastrointestinal epithelium	5.75091e-05	VSIG1	TFF2	TFF1	MUC6	4
tissue remodeling	5.97554e-05	CTHRC1	CLDN18	TIMP1	THBS4	SPP1	LEPR	FOXC1	CA2	BGN	9
skin development	6.06594e-05	FOXQ1	FA2H	SOSTDC1	CLDN1	AKR1C3	REG3A	FOXC1	COL5A2	COL1A2	COL1A1	CDH3	11
collagen metabolic process	7.52139e-05	KLK6	MMP11	MMP3	FAP	CTSL	COL1A2	COL1A1	7
negative regulation of hydrolase activity	9.96751e-05	PPP1R1B	KLF4	TIMP1	SPINK1	RARRES1	PTGS2	SERPINE2	PI3	SERPINE1	LEPR	CST1	COL6A3	APOC1	13
xenobiotic metabolic process	0.00011352	SULT2A1	GSTA1	NQO1	CYP3A5	CYP2C18	ALDH3A1	AADAC	7
potassium ion import across plasma membrane	0.000116631	KCNE2	SLC12A2	KCNJ16	ATP4B	ATP4A	5
negative regulation of wound healing	0.000118663	ADTRP	SLC12A2	SERPINE2	SERPINE1	FAP	CLDN3	6
monovalent inorganic cation homeostasis	0.000125558	SLC12A2	SCNN1G	SCNN1B	SCNN1A	CCKBR	CA2	ATP4B	ATP4A	8
response to ketone	0.000131565	KLF4	CLDN1	AKR1C3	SPP1	SCNN1G	SCNN1B	NQO1	AKR1C2	CA9	9
cellular response to steroid hormone stimulus	0.000192003	ADTRP	PMEPA1	HEYL	AKR1C3	SCNN1G	SCNN1B	SCGB2A1	FOXA1	ESRRG	9
negative regulation of endopeptidase activity	0.000201559	KLF4	TIMP1	SPINK1	RARRES1	PTGS2	SERPINE2	PI3	SERPINE1	CST1	COL6A3	10
epithelial structure maintenance	0.000202621	VSIG1	TFF2	TFF1	MUC6	4
potassium ion homeostasis	0.000230863	SLC12A2	SCNN1B	ATP4B	ATP4A	4
negative regulation of peptidase activity	0.000275362	KLF4	TIMP1	SPINK1	RARRES1	PTGS2	SERPINE2	PI3	SERPINE1	CST1	COL6A3	10
regulation of neuron projection regeneration	0.00029567	KLF4	THY1	SPP1	PRRX1	4
cellular aldehyde metabolic process	0.000306155	AKR7A3	AKR1C3	SCNN1B	ALDH3A1	ALDH1A1	5
cellular response to alcohol	0.000311876	OSBPL7	KLF4	AKR1C3	SCNN1G	SCNN1B	AKR1C2	6
cellular potassium ion homeostasis	0.000313879	SLC12A2	ATP4B	ATP4A	3
steroid metabolic process	0.000327922	OSBPL7	AKR1C3	SULT2A1	SPP1	SCNN1B	LEPR	GC	AKR1C2	CYP3A5	AKR1C4	APOC1	11
response to nutrient	0.000330732	AKR1C3	SST	SPP1	PTGS2	FOXA2	NQO1	COL1A1	ALDH3A1	8
collagen fibril organization	0.000330861	MMP11	FOXC1	COL5A2	COL1A2	COL1A1	5
heterotypic cell-cell adhesion	0.000330861	KLF4	THY1	ITGA5	GCNT2	DSC2	5
cellular response to ketone	0.000370216	KLF4	AKR1C3	SPP1	SCNN1G	SCNN1B	AKR1C2	6
cellular response to xenobiotic stimulus	0.000370922	KCNE2	SULT2A1	GSTA1	NQO1	CYP3A5	CYP2C18	ALDH3A1	AADAC	8
maintenance of blood-brain barrier	0.00037258	CLDN1	SLC12A2	PTGS2	CLDN3	4
response to acid chemical	0.000379901	COL18A1	SST	NQO1	COL5A2	COL4A1	COL1A2	COL1A1	7
primary alcohol catabolic process	0.000389517	AKR1B10	AKR1C3	SULT2A1	3
response to fatty acid	0.00041409	CLDN1	AKR1C3	PTGS2	AKR1C2	AKR1C4	5
C21-steroid hormone metabolic process	0.000415957	AKR1C3	SCNN1B	AKR1C2	AKR1C4	4
regulation of blood coagulation	0.000477752	ADTRP	SERPINE2	SERPINE1	FOXA2	FAP	5
sensory perception of taste	0.000477752	SCNN1G	SCNN1B	SCNN1A	PIGR	CST1	5
fatty acid metabolic process	0.000494293	ADTRP	FA2H	PTGR1	AKR1C3	PTGS2	HPGD	GSTA1	AKR1C2	CYP2C18	AKR1C4	APOC1	ADH7	12
cellular response to fatty acid	0.000513329	CLDN1	AKR1C3	AKR1C2	AKR1C4	4
regulation of hemostasis	0.000548514	ADTRP	SERPINE2	SERPINE1	FOXA2	FAP	5
digestive system process	0.000568042	VSIG1	TFF2	TFF1	MUC6	CHRM3	CCKBR	6
progesterone metabolic process	0.00057377	AKR1C3	AKR1C2	AKR1C4	3
quinone metabolic process	0.000625906	AKR1B10	AKR1C3	AKR1C2	AKR1C4	4
regulation of coagulation	0.000669058	ADTRP	SERPINE2	SERPINE1	FOXA2	FAP	5
negative regulation of angiogenesis	0.000686039	SULF1	KLF4	THBS4	THBS2	SLC12A2	SERPINE1	FOXC1	7
negative regulation of blood vessel morphogenesis	0.000742345	SULF1	KLF4	THBS4	THBS2	SLC12A2	SERPINE1	FOXC1	7
detoxification	0.000771838	H19	AKR1B10	AKR7A3	PTGS2	GSTA1	NQO1	ALDH1A1	7
negative regulation of vasculature development	0.000771838	SULF1	KLF4	THBS4	THBS2	SLC12A2	SERPINE1	FOXC1	7
epidermal cell differentiation	0.000885358	SLC44A4	FA2H	KLF4	AKR1C3	SFRP4	REG3A	FOXC1	CDH3	8
cellular sodium ion homeostasis	0.000941272	SLC12A2	ATP4B	ATP4A	3
response to amino acid	0.00100832	SST	NQO1	COL5A2	COL4A1	COL1A2	COL1A1	6
cellular detoxification	0.00100832	H19	AKR1B10	PTGS2	GSTA1	NQO1	ALDH1A1	6
antimicrobial humoral immune response mediated by antimicrobial peptide	0.00108729	CXCL14	REG1A	PGC	REG3A	CXCL8	5
cellular response to fluid shear stress	0.00109025	KLF4	PTGS2	CA2	3
response to toxic substance	0.00117054	H19	AKR1B10	SLC7A8	AKR7A3	CLDN1	PTGS2	GSTA1	NQO1	ALDH1A1	9
antimicrobial humoral response	0.0013088	CXCL14	REG1A	PI3	PGC	REG3A	CXCL8	6
response to corticosteroid	0.00133627	CLDN1	AKR1C3	SCNN1G	SCNN1B	PTGS2	COL1A1	ALDH3A1	7
negative regulation of blood coagulation	0.00135475	ADTRP	SERPINE2	SERPINE1	FAP	4
epidermis development	0.00141527	FOXQ1	SLC44A4	FA2H	SOSTDC1	KLF4	AKR1C3	SFRP4	REG3A	FOXC1	CDH3	10
cellular response to toxic substance	0.00142279	H19	AKR1B10	PTGS2	GSTA1	NQO1	ALDH1A1	6
calcium-independent cell-cell adhesion via plasma membrane cell-adhesion molecules	0.00143095	CLDN18	CLDN1	CLDN3	3
negative regulation of hemostasis	0.00146137	ADTRP	SERPINE2	SERPINE1	FAP	4
cell-cell adhesion via plasma-membrane adhesion molecules	0.00155526	GATA5	CLDN18	KLF4	CLDN1	REG3A	DSC2	CLDN3	CEACAM5	CDH3	9
regulation of bone remodeling	0.00157371	CLDN18	SPP1	LEPR	CA2	4
regulation of tissue remodeling	0.00159001	CLDN18	THBS4	SPP1	LEPR	CA2	5
digestive tract development	0.0016078	GATA5	CLDN18	AGR2	REG1A	CXCL8	CCKBR	6
protein processing	0.00176008	YME1L1	TMPRSS2	KLK6	SERPINE2	SERPINE1	CTSL	CTSE	MYRF	8
odontogenesis	0.00181055	SOSTDC1	SERPINE1	FOXC1	COL1A2	COL1A1	CA2	6
negative regulation of coagulation	0.00181615	ADTRP	SERPINE2	SERPINE1	FAP	4
sodium ion transmembrane transport	0.0019243	TESC	SLC12A2	SCNN1G	SCNN1B	SCNN1A	ATP4B	ATP4A	7
urogenital system development	0.00193272	IRX3	HEYL	SULF1	HPGD	HOXB7	FOXA1	GCNT1	FOXC1	COL4A1	CA2	10
bone remodeling	0.00194436	CTHRC1	CLDN18	SPP1	LEPR	CA2	5
regulation of heterotypic cell-cell adhesion	0.00205582	KLF4	THY1	GCNT2	3
myelination	0.00211037	FA2H	PLLP	BCAS1	KLK6	MAL	MYRF	6

## Sheet: CC
	ID	pvalue	geneID	Count
GO:0045178	basal part of cell	2.26689e-09	VSIG1	GKN2	PROM2	SLC7A8	HEPH	CLDN1	SLC12A2	REG1A	LEPR	KCNJ16	HPGD	FAP	CHRM3	CEACAM5	CA9	CA2	AQP4	17
GO:0045177	apical part of cell	2.27562e-09	PROM2	MUC17	SLC26A9	SLC44A4	SLC7A8	CLDN1	SORBS2	THY1	SLC12A2	SCNN1G	SCNN1B	SCNN1A	RAB27B	MUC1	MAL	FAP	CTSL	CEACAM5	CA2	ATP4B	ATP4A	21
GO:0016324	apical plasma membrane	4.44402e-09	PROM2	MUC17	SLC26A9	SLC44A4	SLC7A8	CLDN1	SORBS2	THY1	SLC12A2	SCNN1G	SCNN1B	SCNN1A	RAB27B	MUC1	MAL	CTSL	CEACAM5	ATP4B	ATP4A	19
GO:0062023	collagen-containing extracellular matrix	8.63249e-09	MUC17	CTHRC1	COL18A1	NTN4	SULF1	TIMP1	THBS4	THBS2	SERPINE2	SERPINE1	LGALS1	CTSL	COL10A1	COL8A1	COL6A3	COL5A2	COL4A1	COL1A2	COL1A1	BGN	20
GO:0016323	basolateral plasma membrane	7.58614e-08	VSIG1	PROM2	SLC7A8	HEPH	CLDN1	SLC12A2	LEPR	KCNJ16	HPGD	CHRM3	CEACAM5	CA9	CA2	AQP4	14
GO:0005581	collagen trimer	1.95293e-07	CTHRC1	COL18A1	COL10A1	COL8A1	COL6A3	COL5A2	COL4A1	COL1A2	COL1A1	9
GO:0009925	basal plasma membrane	2.81462e-07	VSIG1	PROM2	SLC7A8	HEPH	CLDN1	SLC12A2	LEPR	KCNJ16	HPGD	CHRM3	CEACAM5	CA9	CA2	AQP4	14
GO:0005788	endoplasmic reticulum lumen	5.40725e-07	COL18A1	PDIA2	MZB1	TIMP1	SPP1	PTGS2	LGALS1	COL10A1	COL8A1	COL6A3	COL5A2	COL4A1	COL1A2	COL1A1	ARSD	15
GO:0098644	complex of collagen trimers	1.59369e-06	COL8A1	COL5A2	COL4A1	COL1A2	COL1A1	5
GO:0005604	basement membrane	4.65636e-05	COL18A1	NTN4	TIMP1	THBS4	THBS2	COL8A1	COL4A1	7
GO:0031528	microvillus membrane	0.000135279	PROM2	SLC7A8	S100P	CA9	4
GO:0031253	cell projection membrane	0.000175617	PROM2	TESC	SLC7A8	SLC28A2	THY1	SLC12A2	SCNN1A	S100P	REG1A	ITGA5	FAP	CA9	12
GO:0005583	fibrillar collagen trimer	0.000195191	COL5A2	COL1A2	COL1A1	3
GO:0098643	banded collagen fibril	0.000195191	COL5A2	COL1A2	COL1A1	3
GO:0005902	microvillus	0.000284724	PROM2	SLC7A8	S100P	FOXA1	CA9	CA2	6
GO:0034706	sodium channel complex	0.0020837	SCNN1G	SCNN1B	SCNN1A	3
GO:0044298	cell body membrane	0.00347445	THY1	SLC12A2	REG1A	3
GO:0005796	Golgi lumen	0.00372136	MUC17	MUC6	MUC1	MMP11	BGN	5

## Sheet: MF
	ID	pvalue	geneID	Count
GO:0030020	extracellular matrix structural constituent conferring tensile strength	7.42949e-09	COL18A1	COL10A1	COL8A1	COL6A3	COL5A2	COL4A1	COL1A2	COL1A1	8
GO:0016614	oxidoreductase activity, acting on CH-OH group of donors	1.5627e-08	AKR1B10	AKR7A3	PTGR1	AKR1C3	LIPF	HPGD	AKR1C2	AKR1C4	ALDH3A1	ADH7	ADH1C	ADH1A	12
GO:0005201	extracellular matrix structural constituent	2.51528e-08	MUC17	CTHRC1	COL18A1	THBS2	MUC6	COL10A1	COL8A1	COL6A3	COL5A2	COL4A1	COL1A2	COL1A1	BGN	13
GO:0016616	oxidoreductase activity, acting on the CH-OH group of donors, NAD or NADP as acceptor	5.96995e-08	AKR1B10	AKR7A3	PTGR1	AKR1C3	HPGD	AKR1C2	AKR1C4	ALDH3A1	ADH7	ADH1C	ADH1A	11
GO:0016903	oxidoreductase activity, acting on the aldehyde or oxo group of donors	2.92891e-07	AKR1B10	AKR1C3	ALDH6A1	AKR1C4	ALDH3A1	ALDH1A1	ADH7	7
GO:0004033	aldo-keto reductase (NADP) activity	4.14654e-07	AKR1B10	AKR7A3	AKR1C3	AKR1C2	AKR1C4	ALDH3A1	6
GO:0047834	D-threo-aldose 1-dehydrogenase activity	8.19212e-07	AKR1B10	AKR7A3	AKR1C3	AKR1C2	AKR1C4	5
GO:0016620	oxidoreductase activity, acting on the aldehyde or oxo group of donors, NAD or NADP as acceptor	1.89591e-06	AKR1B10	AKR1C3	ALDH6A1	AKR1C4	ALDH3A1	ALDH1A1	6
GO:0008106	alcohol dehydrogenase (NADP+) activity	2.43549e-06	AKR1B10	AKR1C3	AKR1C2	AKR1C4	ALDH3A1	5
GO:0004032	alditol:NADP+ 1-oxidoreductase activity	4.93565e-06	AKR1B10	AKR1C3	AKR1C2	AKR1C4	4
GO:0004745	NAD-retinol dehydrogenase activity	3.65371e-05	AKR1C3	ADH7	ADH1C	ADH1A	4
GO:0018455	alcohol dehydrogenase [NAD(P)+] activity	0.000120123	ADH7	ADH1C	ADH1A	3
GO:0004175	endopeptidase activity	0.000143422	CAPN8	CAPN13	KLK11	ADAM28	CAPN9	YME1L1	TMPRSS2	KLK6	PGC	MMP11	MMP3	FAP	CTSL	CTSE	14
GO:0032052	bile acid binding	0.000163925	AKR1C3	AKR1C2	AKR1C4	3
GO:0048407	platelet-derived growth factor binding	0.000163925	COL4A1	COL1A2	COL1A1	3
GO:0015280	ligand-gated sodium channel activity	0.000216922	SCNN1G	SCNN1B	SCNN1A	3
GO:0072582	17-beta-hydroxysteroid dehydrogenase (NADP+) activity	0.000279876	AKR1C3	AKR1C2	AKR1C4	3
GO:0050699	WW domain binding	0.000305503	PMEPA1	SCNN1G	SCNN1B	SCNN1A	4
GO:0044594	17-beta-hydroxysteroid dehydrogenase (NAD+) activity	0.000353528	AKR1C3	AKR1C2	AKR1C4	3
GO:0004198	calcium-dependent cysteine-type endopeptidase activity	0.000535745	CAPN8	CAPN13	CAPN9	3
GO:0070492	oligosaccharide binding	0.000535745	REG1A	REG3A	LGALS1	3
GO:0004866	endopeptidase inhibitor activity	0.000542475	TIMP1	SPINK1	RARRES1	SERPINE2	PI3	SERPINE1	CST1	COL6A3	8
GO:0061134	peptidase regulator activity	0.000621193	TIMP1	SPINK1	RARRES1	SERPINE2	PI3	SERPINE1	MAL	CST1	COL6A3	9
GO:0030414	peptidase inhibitor activity	0.000697088	TIMP1	SPINK1	RARRES1	SERPINE2	PI3	SERPINE1	CST1	COL6A3	8
GO:0004303	estradiol 17-beta-dehydrogenase activity	0.000768979	AKR1C3	AKR1C2	AKR1C4	3
GO:0061135	endopeptidase regulator activity	0.000885425	TIMP1	SPINK1	RARRES1	SERPINE2	PI3	SERPINE1	CST1	COL6A3	8
GO:0033293	monocarboxylic acid binding	0.000911202	AKR1C3	GSTA1	AKR1C2	AKR1C4	APOC1	5
GO:0050840	extracellular matrix binding	0.00257828	NTN4	SPP1	LGALS1	BGN	4
GO:0005539	glycosaminoglycan binding	0.00259438	CEMIP	SULF1	THBS4	THBS2	REG1A	SERPINE2	REG3A	BGN	8
GO:0016655	oxidoreductase activity, acting on NAD(P)H, quinone or similar compound as acceptor	0.002751	AKR1C3	NQO1	AKR1C2	AKR1C4	4
GO:0016628	oxidoreductase activity, acting on the CH-CH group of donors, NAD or NADP as acceptor	0.00317034	PTGR1	AKR1C3	AKR1C2	3
GO:0004867	serine-type endopeptidase inhibitor activity	0.00335633	SPINK1	SERPINE2	PI3	SERPINE1	COL6A3	5
GO:0033764	steroid dehydrogenase activity, acting on the CH-OH group of donors, NAD or NADP as acceptor	0.00349631	AKR1C3	AKR1C2	AKR1C4	3
GO:0005496	steroid binding	0.00366058	PROM2	OSBPL7	PDIA2	GC	ESRRG	5
GO:0004497	monooxygenase activity	0.00398414	AKR1C3	AKR1C2	CYP3A5	CYP2C18	AKR1C4	5
GO:0017171	serine hydrolase activity	0.00400349	KLK11	TMPRSS2	KLK6	MMP11	MMP3	FAP	AADAC	7

## Sheet: KEGG
ID	Description	Count	pvalue	geneID
hsa04974	Protein digestion and absorption	10	5.4465e-07	COL18A1	SLC7A8	CPA2	COL10A1	COL8A1	COL6A3	COL5A2	COL4A1	COL1A2	COL1A1	NAT2
hsa04971	Gastric acid secretion	8	4.27969e-06	KCNE2	SST	KCNJ16	CHRM3	CCKBR	CA2	ATP4B	ATP4A
hsa00980	Metabolism of xenobiotics by cytochrome P450	8	5.21319e-06	AKR7A3	SULT2A1	GSTA1	CYP3A5	ALDH3A1	ADH7	ADH1C	ADH1A
hsa04512	ECM-receptor interaction	8	1.2893e-05	THBS4	THBS2	SPP1	ITGA5	COL6A3	COL4A1	COL1A2	COL1A1								ENTREZID	SYMBOL
hsa00982	Drug metabolism - cytochrome P450	7	2.96731e-05	MAOA	GSTA1	CYP3A5	ALDH3A1	ADH7	ADH1C	ADH1A									1	7060	THBS4
hsa00350	Tyrosine metabolism	5	7.72613e-05	MAOA	ALDH3A1	ADH7	ADH1C	ADH1A											2	7058	THBS2
hsa00010	Glycolysis	6	0.00371921	FBP2	ALDOB	ALDH3A1	ADH7	ADH1C	ADH1A										3	6696	SPP1
hsa00830	Retinol metabolism	6	0.000194227	CYP3A5	CYP2C18	ALDH1A1	ADH7	ADH1C	ADH1A										4	3678	ITGA5
hsa05204	Chemical carcinogenesis - DNA adducts	6	0.000210591	SULT2A1	PTGS2	GSTA1	AKR1C2	CYP3A5	CYP2C18										5	1293	COL6A3
hsa04972	Pancreatic secretion	6	0.00169736	SLC12A2	RAB27B	PLA2G2A	CPA2	CHRM3	CA2										6	1282	COL4A1
hsa04510	Focal adhesion	8	0.0036094	THBS4	THBS2	SPP1	ITGA5	COL6A3	COL4A1	COL1A2	COL1A1								7	1278	COL1A2
hsa04966	Collecting duct acid secretion	3	0.00448207	760	496	495													8	1277	COL1A1
hsa00140	Steroid hormone biosynthesis	4	0.00700327	8644	1646	1577	1109
hsa00051	Fructose and mannose metabolism	3	0.00791951	57016	8789	229
hsa04933	AGE-RAGE signaling pathway in diabetic complications	5	0.00821469	5054	3576	1282	1278	1277
hsa05165	Human papillomavirus infection	10	0.00828191	26508	7060	7058	6696	5743	3678	1293	1282	1278	1277
hsa04960	Aldosterone-regulated sodium reabsorption	3	0.0108794	6340	6338	6337	3
hsa00071	Fatty acid degradation	3	0.0163734	131	126	124	3
hsa00360	Phenylalanine metabolism	2	0.0166188	4128	218	2
hsa00910	Nitrogen metabolism	2	0.0186825	768	760	2
hsa00620	Pyruvate metabolism	3	0.0207566	131	126	124	3
hsa04742	Taste transduction	4	0.0225028	6340	6338	6337	1131	4
hsa05144	Malaria	3	0.0244263	7060	7058	3576	3
hsa00340	Histidine metabolism	2	0.0304756	4128	218	2
hsa05146	Amoebiasis	4	0.0387622	3576	1282	1278	1277	4
hsa00561	Glycerolipid metabolism	3	0.0406717	57016	8527	8513	3
hsa00590	Arachidonic acid metabolism	3	0.0406717	8644	5743	5320	3
hsa00790	Folate biosynthesis	2	0.0415184	57016	8644	2
hsa00601	Glycosphingolipid biosynthesis - lacto and neolacto series	2	0.0444813	10690	2651	2
hsa00030	Pentose phosphate pathway	2	0.0538171	8789	229	2
hsa04670	Leukocyte transendothelial migration	4	0.0544294	51208	9076	7070	1365	4
hsa01200	Carbon metabolism	4	0.0558695	84706	8789	4329	229	4
hsa00410	beta-Alanine metabolism	2	0.0570704	4329	218	2
hsa05208	Chemical carcinogenesis - reactive oxygen species	6	0.0605898	115019	8644	2938	1728	1646	1109	6
hsa00512	Mucin type O-glycan biosynthesis	2	0.0743001	55808	2650	2
hsa04151	PI3K-Akt signaling pathway	8	0.075343	7060	7058	6696	3678	1293	1282	1278	1277	8
hsa04060	Cytokine-cytokine receptor interaction	7	0.0762582	284340	9547	9235	3977	3953	3576	608	7
hsa05202	Transcriptional misregulation in cancer	5	0.0942726	7113	4314	3576	3248	3206	5
hsa04976	Bile secretion	3	0.100353	6822	760	361	3
hsa04975	Fat digestion and absorption	2	0.100752	8513	5320	2
hsa04936	Alcoholic liver disease	4	0.102262	3576	131	126	124	4
hsa04970	Salivary secretion	3	0.108114	6558	1469	1131	3
hsa05323	Rheumatoid arthritis	3	0.110752	4314	3576	1514	3
hsa04657	IL-17 signaling pathway	3	0.113415	5743	4314	3576	3
hsa04514	Cell adhesion molecules	4	0.116508	51208	9076	1365	1001	4
hsa04145	Phagosome	4	0.122868	7060	7058	3678	1514	4
hsa04672	Intestinal immune network for IgA production	2	0.125163	5284	608	2
hsa05030	Cocaine addiction	2	0.125163	84152	4128	2
hsa00130	Ubiquinone and other terpenoid-quinone biosynthesis	1	0.129504	1728	1
hsa04913	Ovarian steroidogenesis	2	0.133591	8644	5743	2
hsa04064	NF-kappa B signaling pathway	3	0.141321	7329	5743	3576	3
hsa04066	HIF-1 signaling pathway	3	0.156065	7076	5054	229	3
hsa00480	Glutathione metabolism	2	0.164	124975	2938	2
hsa00603	Glycosphingolipid biosynthesis - globo and isoglobo series	1	0.172356	10690	1
hsa04978	Mineral absorption	2	0.172906	115019	9843	2
hsa04726	Serotonergic synapse	3	0.174358	5743	4128	1562	3
hsa00430	Taurine and hypotaurine metabolism	1	0.182738	124975	1
hsa00120	Primary bile acid biosynthesis	1	0.192992	1109	1
hsa01210	2-Oxocarboxylic acid metabolism	1	0.213118	84706	1
hsa05031	Amphetamine addiction	2	0.213815	84152	4128	2
hsa04926	Relaxin signaling pathway	3	0.219125	1282	1278	1277	3
hsa00562	Inositol phosphate metabolism	2	0.232299	5288	4329	2
hsa05130	Pathogenic Escherichia coli infection	4	0.233173	51208	9076	3576	1365	4
hsa01230	Biosynthesis of amino acids	2	0.241581	84706	229	2
hsa00220	Arginine biosynthesis	1	0.242379	84706	1
hsa05133	Pertussis	2	0.246229	3678	3576	2
hsa05412	Arrhythmogenic right ventricular cardiomyopathy	2	0.250881	3678	1824	2
hsa00515	Mannose type O-glycan biosynthesis	1	0.251891	10690	1
hsa04964	Proximal tubule bicarbonate reclamation	1	0.251891	760	1
hsa05418	Fluid shear stress and atherosclerosis	3	0.252425	2938	1728	1514	3
hsa05205	Proteoglycans in cancer	4	0.254965	3678	1514	1278	1277	4
hsa00592	alpha-Linolenic acid metabolism	1	0.270562	5320	1
hsa04950	Maturity onset diabetes of the young	1	0.279724	3170	1
hsa00591	Linoleic acid metabolism	1	0.306531	5320	1
hsa04392	Hippo signaling pathway - multiple species	1	0.306531	166824	1
hsa05160	Hepatitis C	3	0.313893	51208	9076	1365	3
hsa05222	Small cell lung cancer	2	0.320584	5743	1282	2
hsa00052	Galactose metabolism	1	0.323851	57016	1
hsa00640	Propanoate metabolism	1	0.33235	4329	1
hsa04070	Phosphatidylinositol signaling system	2	0.343559	8527	5288	2
hsa05215	Prostate cancer	2	0.343559	7113	4314	2
hsa00564	Glycerophospholipid metabolism	2	0.348127	8527	5320	2
hsa05231	Choline metabolism in cancer	2	0.348127	80736	8527	2
hsa04530	Tight junction	3	0.355204	51208	9076	1365	3
hsa00040	Pentose and glucuronate interconversions	1	0.357217	57016	1
hsa04061	Viral protein interaction with cytokine and cytokine receptor	2	0.357231	9547	3576	2
hsa05142	Chagas disease	2	0.366291	5054	3576	2
hsa00250	Alanine, aspartate and glutamate metabolism	1	0.373283	84706	1
hsa04620	Toll-like receptor signaling pathway	2	0.375303	6696	3576	2
hsa05340	Primary immunodeficiency	1	0.381166	973	1
hsa00260	Glycine, serine and threonine metabolism	1	0.396639	4128	1
hsa05219	Bladder cancer	1	0.404231	3576	1
hsa04668	TNF signaling pathway	2	0.410808	5743	4314	2
hsa00380	Tryptophan metabolism	1	0.411729	4128	1
hsa00860	Porphyrin metabolism	1	0.419133	9843	1
hsa04962	Vasopressin-regulated water reabsorption	1	0.426445	361	1
hsa04152	AMPK signaling pathway	2	0.44532	8789	3953	2
hsa00280	Valine, leucine and isoleucine degradation	1	0.454792	4329	1
hsa00565	Ether lipid metabolism	1	0.46166	5320	1
hsa04611	Platelet activation	2	0.462159	1278	1277	2
hsa04979	Cholesterol metabolism	1	0.468441	341	1
hsa05110	Vibrio cholerae infection	1	0.468441	6558	1
hsa00330	Arginine and proline metabolism	1	0.475138	4128	1
hsa04080	Neuroactive ligand-receptor interaction	5	0.476986	130576	6750	3953	1131	887	5
hsa04142	Lysosome	2	0.494935	1514	1510	2
hsa04728	Dopaminergic synapse	2	0.494935	84152	4128	2
hsa00190	Oxidative phosphorylation	2	0.502933	496	495	2
hsa04270	Vascular smooth muscle contraction	2	0.502933	5320	800	2
hsa04923	Regulation of lipolysis in adipocytes	1	0.50739	5743	1
hsa05134	Legionellosis	1	0.513601	3576	1
hsa05135	Yersinia infection	2	0.514779	3678	3576	2
hsa04915	Estrogen signaling pathway	2	0.518687	54474	7031	2
hsa04371	Apelin signaling pathway	2	0.522574	6696	5054	2
hsa04330	Notch signaling pathway	1	0.525791	26508	1
hsa04370	VEGF signaling pathway	1	0.525791	5743	1
hsa04550	Signaling pathways regulating pluripotency of stem cells	2	0.537914	9314	3977	2
hsa04213	Longevity regulating pathway - multiple species	1	0.543512	3170	1
hsa00310	Lysine degradation	1	0.549271	63976	1
hsa04929	GnRH secretion	1	0.554959	6696	1
hsa04072	Phospholipase D signaling pathway	2	0.556614	8527	3576	2
hsa05171	Coronavirus disease - COVID-19	3	0.559507	7113	4314	3576	3
hsa04932	Non-alcoholic fatty liver disease	2	0.581895	3953	3576	2
hsa04920	Adipocytokine signaling pathway	1	0.582349	3953	1
hsa04218	Cellular senescence	2	0.58542	5054	3576	2
hsa04622	RIG-I-like receptor signaling pathway	1	0.587624	3576	1
hsa05120	Epithelial cell signaling in Helicobacter pylori infection	1	0.587624	3576	1
hsa04390	Hippo signaling pathway	2	0.588924	166824	5054	2
hsa01524	Platinum drug resistance	1	0.603054	2938	1
hsa04115	p53 signaling pathway	1	0.603054	5054	1
hsa04630	JAK-STAT signaling pathway	2	0.606116	3977	3953	2
hsa05132	Salmonella infection	3	0.607919	113146	5288	3576	3
hsa05100	Bacterial invasion of epithelial cells	1	0.622742	3678	1
hsa05140	Leishmaniasis	1	0.622742	5743	1
hsa05225	Hepatocellular carcinoma	2	0.626032	2938	1728	2
hsa04612	Antigen processing and presentation	1	0.627511	1514	1
hsa05164	Influenza A	2	0.635697	7113	3576	2
hsa00983	Drug metabolism - other enzymes	1	0.63687	2938	1
hsa04662	B cell receptor signaling pathway	1	0.645997	973	1
hsa04610	Complement and coagulation cascades	1	0.659262	5054	1
hsa04911	Insulin secretion	1	0.663574	1131	1
hsa05410	Hypertrophic cardiomyopathy	1	0.680286	3678	1
hsa05034	Alcoholism	2	0.684	84152	4128	2
hsa04062	Chemokine signaling pathway	2	0.697994	9547	3576	2
hsa05167	Kaposi sarcoma-associated herpesvirus infection	2	0.703448	5743	3576	2
hsa05150	Staphylococcus aureus infection	1	0.703825	54474	1
hsa05414	Dilated cardiomyopathy	1	0.703825	3678	1
hsa04640	Hematopoietic cell lineage	1	0.714943	3678	1
hsa05415	Diabetic cardiomyopathy	2	0.726997	1278	1277	2
hsa04625	C-type lectin receptor signaling pathway	1	0.732561	5743	1
hsa04922	Glucagon signaling pathway	1	0.74261	8789	1
hsa03013	Nucleocytoplasmic transport	1	0.745876	7329	1
hsa05207	Chemical carcinogenesis - receptor activation	2	0.748965	9314	2938	2
hsa05206	MicroRNAs in cancer	3	0.751517	7329	5743	3678	3
hsa05417	Lipid and atherosclerosis	2	0.755947	4314	3576	2
hsa04725	Cholinergic synapse	1	0.7616	1131	1
hsa04810	Regulation of actin cytoskeleton	2	0.762762	3678	1131	2
hsa04024	cAMP signaling pathway	2	0.769415	84152	6750	2
hsa05163	Human cytomegalovirus infection	2	0.778034	5743	3576	2
hsa04935	Growth hormone synthesis, secretion and action	1	0.779201	6750	1
hsa04020	Calcium signaling pathway	2	0.807918	1131	887	2
hsa05131	Shigellosis	2	0.820613	3678	3576	2
hsa04210	Apoptosis	1	0.822383	1514	1
hsa04910	Insulin signaling pathway	1	0.824645	8789	1
hsa04140	Autophagy - animal	1	0.83341	1514	1
hsa04120	Ubiquitin mediated proteolysis	1	0.835533	7329	1
hsa05224	Breast cancer	1	0.845751	26508	1
hsa04723	Retrograde endocannabinoid signaling	1	0.847718	5743	1
hsa01240	Biosynthesis of cofactors	1	0.857186	1728	1
hsa04921	Oxytocin signaling pathway	1	0.859009	5743	1
hsa05161	Hepatitis B	1	0.872783	3576	1
hsa04310	Wnt signaling pathway	1	0.880706	6424	1
hsa04360	Axon guidance	1	0.90166	59277	1
hsa04621	NOD-like receptor signaling pathway	1	0.904163	3576	1
hsa04714	Thermogenesis	1	0.948483	63976	1
hsa04014	Ras signaling pathway	1	0.95045	5320	1
hsa05010	Alzheimer disease	2	0.956996	5743	1131	2
hsa04144	Endocytosis	1	0.959748	55040	1
hsa05012	Parkinson disease	1	0.966887	4128	1
hsa05022	Pathways of neurodegeneration - multiple diseases	2	0.984665	5743	1131	2
hsa05168	Herpes simplex virus 1 infection	1	0.998397	3678	1

## Sheet: mir-gene ven result
Names	total	elements		Venn diagram result, microRNAs targeting hub genes
COL1A1 COL1A2 COL5A2 CXCL8 MUC6 SPP1 THBS2 TIMP1	1	hsa-miR-27a-3p
COL1A1 COL1A2 COL5A2 CXCL8 SPP1 THBS2	1	hsa-miR-941
BGN COL1A1 COL4A1 CXCL8 SPP1 THBS2	1	hsa-miR-129-2-3p
BGN COL1A1 COL4A1 COL5A2 CXCL8 THBS2	1	hsa-miR-1-3p
COL1A1 COL1A2 COL5A2 SPP1 TIMP1	1	hsa-miR-145-5p
COL1A1 COL1A2 COL4A1 CXCL8 TIMP1	1	hsa-let-7b-5p
COL1A1 COL1A2 COL4A1 COL5A2 CXCL8	1	hsa-miR-29a-3p
COL1A1 COL4A1 CXCL8 SPP1 TIMP1	1	hsa-miR-124-3p
BGN COL1A1 COL4A1 CXCL8 SPP1	1	hsa-miR-16-5p
COL1A2 COL4A1 COL5A2 CXCL8 SPP1	1	hsa-miR-7-5p
COL1A1 COL1A2 CXCL8 TIMP1	1	hsa-miR-34a-5p
COL1A1 COL1A2 COL4A1 COL5A2	3	hsa-miR-29b-3p
		hsa-miR-29c-3p
		hsa-miR-29c-3p
COL1A1 COL1A2 COL4A1 THBS2	3	hsa-let-7a-5p
		hsa-miR-197-3p
		hsa-let-7f-5p
COL1A1 SPP1 THBS2 TIMP1	1	hsa-miR-484
COL1A1 COL5A2 CXCL8 TIMP1	1	hsa-miR-671-5p
COL1A1 MUC6 THBS2 TIMP1	1	hsa-miR-128-3p
COL1A1 COL4A1 COL5A2 CXCL8	1	hsa-miR-101-3p
BGN COL1A1 COL4A1 THBS2	1	hsa-miR-22-5p
COL1A2 COL5A2 CXCL8 TIMP1	1	hsa-miR-21-3p
COL1A2 CXCL8 MUC6 TIMP1	1	hsa-miR-146a-5p
COL1A2 COL5A2 CXCL8 SPP1	1	hsa-miR-27a-5p
COL5A2 CXCL8 SPP1 THBS2	1	hsa-miR-147a
COL5A2 CXCL8 MUC6 SPP1	1	hsa-miR-335-5p
BGN CXCL8 MUC6 SPP1	1	hsa-miR-126-3p
COL1A1 COL1A2 SPP1	1	hsa-miR-182-5p
COL1A1 COL1A2 COL4A1	4	hsa-let-7i-5p
		hsa-let-7c-5p
		hsa-let-7g-5p
		hsa-miR-98-5p
COL1A1 COL1A2 CXCL8	1	hsa-miR-155-5p
COL1A1 COL4A1 TIMP1	1	hsa-miR-218-5p
COL1A1 CXCL8 TIMP1	1	hsa-miR-214-3p
COL1A1 COL4A1 COL5A2	4	hsa-let-7a-3p
		hsa-miR-1343-3p
		hsa-miR-29b-3p
		hsa-let-7f-1-3p
COL1A1 COL5A2 CXCL8	1	hsa-miR-130a-3p
COL1A1 COL4A1 CXCL8	1	hsa-miR-107
COL1A2 SPP1 THBS2	3	hsa-miR-10b-5p
		hsa-miR-495-3p
		hsa-miR-374a-5p
COL1A2 COL4A1 COL5A2	1	hsa-miR-331-3p
COL1A2 COL4A1 THBS2	1	hsa-let-7e-5p
COL1A2 MUC6 THBS2	1	hsa-miR-196a-5p
COL1A2 COL4A1 CXCL8	2	hsa-miR-30d-5p
		hsa-miR-17-5p
COL5A2 CXCL8 TIMP1	1	hsa-miR-212-3p
COL4A1 CXCL8 TIMP1	1	hsa-miR-210-3p
COL4A1 CXCL8 SPP1	1	hsa-miR-195-5p
COL4A1 COL5A2 THBS2	1	hsa-miR-186-5p
COL5A2 CXCL8 THBS2	2	hsa-miR-376a-5p
		hsa-miR-203a-3p
COL4A1 COL5A2 CXCL8	2	hsa-miR-20a-5p
		hsa-miR-21-5p
COL4A1 CXCL8 THBS2	3	hsa-miR-138-5p
		hsa-miR-106a-5p
		hsa-miR-23b-3p
BGN COL4A1 CXCL8	1	hsa-miR-429
COL1A1 COL1A2	8	hsa-miR-193a-5p
		hsa-miR-28-5p
		hsa-miR-380-5p
		hsa-let-7d-5p
		hsa-miR-381-3p
		hsa-miR-342-3p
		hsa-miR-130b-3p
		hsa-miR-382-5p
COL1A1 TIMP1	1	hsa-miR-370-3p
COL1A1 SPP1	1	hsa-miR-181a-5p
COL1A1 COL5A2	3	hsa-miR-143-3p
		hsa-miR-5682
		hsa-miR-185-5p
COL1A1 THBS2	2	hsa-miR-133a-3p
		hsa-miR-4254
COL1A1 COL4A1	6	hsa-miR-299-5p
		hsa-miR-584-5p
		hsa-miR-766-3p
		hsa-miR-218-5p
		hsa-miR-103a-3p
		hsa-miR-124-3p
COL1A1 MUC6	1	hsa-miR-122-5p
COL1A1 CXCL8	4	hsa-miR-9-5p
		hsa-miR-133a-3p
		hsa-miR-520f-3p
		hsa-miR-520c-3p
BGN COL1A1	2	hsa-miR-542-3p
		hsa-miR-361-3p
COL1A2 TIMP1	3	hsa-miR-26a-5p
		hsa-miR-26b-5p
		hsa-miR-26b-5p
COL1A2 COL5A2	3	hsa-miR-532-5p
		hsa-miR-30a-3p
		hsa-miR-30e-3p
COL1A2 THBS2	7	hsa-miR-335-3p
		hsa-miR-196b-5p
		hsa-miR-431-3p
		hsa-miR-1343-5p
		hsa-miR-939-5p
		hsa-miR-432-5p
		hsa-miR-27b-3p
COL1A2 COL4A1	2	hsa-let-7b-3p
		hsa-miR-25-3p
COL1A2 CXCL8	2	hsa-miR-30a-5p
		hsa-miR-20b-5p
BGN COL1A2	2	hsa-miR-4533
		hsa-miR-125a-3p
COL5A2 TIMP1	1	hsa-miR-2682-5p
COL5A2 SPP1	1	hsa-miR-330-3p
SPP1 THBS2	1	hsa-miR-126-5p
MUC6 SPP1	1	hsa-miR-335-5p
CXCL8 SPP1	1	hsa-miR-99b-5p
COL4A1 COL5A2	6	hsa-miR-221-5p
		hsa-miR-146b-5p
		hsa-miR-767-5p
		hsa-miR-767-5p
		hsa-miR-29a-3p
		hsa-miR-21-5p
COL5A2 CXCL8	1	hsa-miR-372-3p
CXCL8 THBS2	1	hsa-miR-493-5p
COL4A1 CXCL8	2	hsa-miR-148b-3p
		hsa-miR-23a-3p
BGN COL4A1	1	hsa-miR-378a-3p
BGN MUC6	2	hsa-miR-199a-3p
		hsa-miR-199b-3p
BGN CXCL8	1	hsa-miR-194-5p
COL1A1	38	hsa-miR-3619-3p
		hsa-miR-92a-2-5p
		hsa-miR-143-3p
		hsa-miR-376a-3p
		hsa-let-7f-2-3p
		hsa-miR-516b-3p
		hsa-miR-7162-5p
		hsa-miR-518c-5p
		hsa-miR-30d-3p
		hsa-miR-34c-5p
		hsa-miR-521
		hsa-miR-516a-3p
		hsa-miR-199a-5p
		hsa-miR-625-5p
		hsa-miR-363-5p
		hsa-miR-365b-5p
		hsa-miR-133b
		hsa-miR-151a-3p
		hsa-miR-4317
		hsa-miR-376b-3p
		hsa-miR-4776-5p
		hsa-miR-26b-3p
		hsa-miR-671-3p
		hsa-miR-498
		hsa-miR-193b-5p
		hsa-miR-339-3p
		hsa-miR-129-5p
		hsa-miR-412-3p
		hsa-miR-23a-5p
		hsa-miR-708-5p
		hsa-miR-3619-5p
		hsa-miR-92a-1-5p
		hsa-miR-423-5p
		hsa-miR-4800-5p
		hsa-miR-31-5p
		hsa-miR-518a-5p
		hsa-miR-539-5p
		hsa-miR-378a-5p
COL1A2	52	hsa-miR-5698
		hsa-miR-6090
		hsa-miR-6780b-5p
		hsa-miR-4665-5p
		hsa-miR-4271
		hsa-miR-377-3p
		hsa-miR-4747-5p
		hsa-miR-19b-3p
		hsa-miR-92a-3p
		hsa-miR-665
		hsa-miR-744-5p
		hsa-miR-5196-5p
		hsa-miR-4525
		hsa-miR-424-5p
		hsa-miR-922
		hsa-miR-19a-3p
		hsa-miR-4781-5p
		hsa-miR-6751-5p
		hsa-miR-365b-3p
		hsa-miR-7111-5p
		hsa-miR-611
		hsa-miR-492
		hsa-miR-7109-5p
		hsa-miR-6803-5p
		hsa-miR-634
		hsa-miR-1254
		hsa-miR-616-5p
		hsa-miR-191-5p
		hsa-miR-16-2-3p
		hsa-miR-5010-5p
		hsa-miR-192-5p
		hsa-miR-4424
		hsa-miR-4725-3p
		hsa-miR-412-3p
		hsa-miR-1231
		hsa-miR-769-5p
		hsa-miR-6870-5p
		hsa-miR-30e-5p
		hsa-miR-569
		hsa-miR-497-5p
		hsa-miR-625-5p
		hsa-miR-363-3p
		hsa-let-7g-5p
		hsa-miR-365a-3p
		hsa-miR-145-3p
		hsa-miR-301b-3p
		hsa-miR-92b-3p
		hsa-miR-513c-5p
		hsa-miR-1275
		hsa-miR-4723-5p
		hsa-miR-4653-3p
		hsa-miR-32-5p
TIMP1	9	hsa-miR-873-5p
		hsa-miR-138-5p
		hsa-miR-657
		hsa-miR-181a-5p
		hsa-miR-519a-3p
		hsa-miR-1304-3p
		hsa-miR-320e
		hsa-miR-377-3p
		hsa-miR-1293
SPP1	4	hsa-miR-361-5p
		hsa-miR-146a-5p
		hsa-miR-181b-5p
		hsa-miR-299-5p
COL5A2	16	hsa-miR-154-5p
		hsa-miR-579-3p
		hsa-miR-604
		hsa-miR-377-5p
		hsa-miR-516b-5p
		hsa-miR-149-5p
		hsa-miR-488-5p
		hsa-miR-3065-3p
		hsa-miR-185-3p
		hsa-miR-15a-3p
		hsa-miR-338-3p
		hsa-miR-511-5p
		hsa-miR-654-5p
		hsa-miR-222-3p
		hsa-miR-132-3p
		hsa-miR-409-3p
THBS2	101	hsa-miR-1908-5p
		hsa-miR-6833-3p
		hsa-miR-140-5p
		hsa-miR-6756-3p
		hsa-miR-3170
		hsa-miR-136-3p
		hsa-miR-3615
		hsa-miR-6895-3p
		hsa-miR-4782-5p
		hsa-miR-4768-5p
		hsa-miR-6764-3p
		hsa-miR-6817-3p
		hsa-miR-6814-5p
		hsa-miR-509-3-5p
		hsa-miR-6787-5p
		hsa-miR-6793-3p
		hsa-miR-6515-3p
		hsa-miR-550a-5p
		hsa-miR-6855-5p
		hsa-miR-663a
		hsa-miR-9-5p
		hsa-miR-378j
		hsa-miR-6839-5p
		hsa-miR-6798-5p
		hsa-miR-135a-5p
		hsa-miR-181a-2-3p
		hsa-miR-4536-5p
		hsa-miR-6737-5p
		hsa-miR-744-5p
		hsa-miR-4723-3p
		hsa-miR-299-3p
		hsa-miR-4667-3p
		hsa-miR-411-5p
		hsa-miR-510-5p
		hsa-miR-296-5p
		hsa-miR-654-3p
		hsa-miR-299-3p
		hsa-miR-6826-3p
		hsa-miR-593-3p
		hsa-miR-4518
		hsa-miR-7853-5p
		hsa-miR-6818-3p
		hsa-miR-4719
		hsa-miR-889-3p
		hsa-miR-3200-3p
		hsa-miR-6767-5p
		hsa-miR-6769b-3p
		hsa-miR-361-3p
		hsa-miR-4281
		hsa-miR-3127-3p
		hsa-miR-493-3p
		hsa-miR-3191-5p
		hsa-miR-92a-1-5p
		hsa-miR-6741-3p
		hsa-miR-6845-5p
		hsa-miR-4753-3p
		hsa-miR-5706
		hsa-miR-105-5p
		hsa-miR-4491
		hsa-miR-938
		hsa-miR-1266-5p
		hsa-miR-4326
		hsa-miR-6844
		hsa-miR-4469
		hsa-miR-6819-5p
		hsa-miR-193b-5p
		hsa-miR-193b-3p
		hsa-miR-129-1-3p
		hsa-miR-6845-3p
		hsa-miR-3922-5p
		hsa-miR-1470
		hsa-miR-181a-3p
		hsa-miR-337-3p
		hsa-miR-134-5p
		hsa-miR-29b-2-5p
		hsa-miR-130b-5p
		hsa-miR-4771
		hsa-miR-1228-3p
		hsa-miR-203a-3p
		hsa-miR-3193
		hsa-miR-518c-5p
		hsa-miR-3183
		hsa-miR-509-5p
		hsa-miR-6873-3p
		hsa-miR-6812-5p
		hsa-miR-1307-3p
		hsa-miR-129-2-3p
		hsa-miR-628-5p
		hsa-miR-5572
		hsa-miR-542-5p
		hsa-miR-4657
		hsa-miR-670-3p
		hsa-miR-1236-3p
		hsa-miR-365b-3p
		hsa-miR-27b-3p
		hsa-miR-662
		hsa-miR-6824-3p
		hsa-miR-193a-3p
		hsa-miR-6809-3p
		hsa-miR-365a-3p
		hsa-miR-6762-5p
COL4A1	60	hsa-miR-637
		hsa-miR-7159-5p
		hsa-miR-498
		hsa-miR-4318
		hsa-miR-7-2-3p
		hsa-miR-542-3p
		hsa-miR-4693-5p
		hsa-miR-624-5p
		hsa-miR-4511
		hsa-miR-335-3p
		hsa-miR-5682
		hsa-miR-562
		hsa-miR-429
		hsa-miR-874-3p
		hsa-miR-769-3p
		hsa-miR-7-1-3p
		hsa-miR-125a-5p
		hsa-miR-590-3p
		hsa-miR-7-1-3p
		hsa-miR-8070
		hsa-miR-140-3p
		hsa-miR-99a-5p
		hsa-miR-152-3p
		hsa-miR-758-3p
		hsa-miR-330-5p
		hsa-miR-148a-3p
		hsa-miR-193b-3p
		hsa-miR-18a-3p
		hsa-miR-4716-5p
		hsa-miR-22-3p
		hsa-let-7g-3p
		hsa-miR-1915-5p
		hsa-miR-4709-5p
		hsa-miR-877-5p
		hsa-miR-5688
		hsa-miR-196a-3p
		hsa-miR-3185
		hsa-miR-4504
		hsa-miR-18a-3p
		hsa-miR-3065-5p
		hsa-miR-6871-3p
		hsa-miR-494-3p
		hsa-miR-224-5p
		hsa-miR-378c
		hsa-miR-1305
		hsa-miR-92a-3p
		hsa-miR-421
		hsa-miR-378b
		hsa-miR-506-3p
		hsa-miR-892a
		hsa-miR-137
		hsa-miR-421
		hsa-miR-23b-5p
		hsa-miR-4272
		hsa-miR-495-3p
		hsa-miR-505-3p
		hsa-miR-548d-3p
		hsa-miR-100-5p
		hsa-miR-16-5p
		hsa-miR-6808-3p
MUC6	5	hsa-miR-574-5p
		hsa-miR-323a-5p
		hsa-miR-647
		hsa-miR-595
		hsa-miR-489-3p
CXCL8	21	hsa-miR-296-3p
		hsa-miR-221-3p
		hsa-miR-1225-5p
		hsa-miR-587
		hsa-miR-106b-5p
		hsa-miR-5582-3p
		hsa-miR-30c-1-3p
		hsa-miR-519d-3p
		hsa-miR-10a-3p
		hsa-miR-664a-3p
		hsa-miR-373-3p
		hsa-miR-302a-3p
		hsa-miR-302c-5p
		hsa-miR-302d-5p
		hsa-miR-183-5p
		hsa-miR-93-5p
		hsa-miR-526b-3p
		hsa-miR-499a-3p
		hsa-miR-1291
		hsa-miR-520a-3p
		hsa-miR-450a-5p
BGN	19	hsa-miR-3916
		hsa-miR-6876-5p
		hsa-miR-8485
		hsa-miR-200b-3p
		hsa-miR-100-5p
		hsa-miR-4476
		hsa-miR-3125
		hsa-miR-6758-5p
		hsa-miR-30c-2-3p
		hsa-miR-455-3p
		hsa-miR-4311
		hsa-miR-6828-5p
		hsa-miR-6856-5p
		hsa-miR-383-5p
		hsa-miR-206
		hsa-miR-27b-5p
		hsa-miR-99a-5p
		hsa-miR-3613-5p
		hsa-miR-6859-5p
